# Supplementary material for: Detection of Proteome Diversity Resulted from Alternative Splicing is Limited by Trypsin Cleavage Specificity
Source: Mol Cell Proteomics. 2017 Dec 8;17(3):422–30. doi: 10.1074/mcp.RA117.000155 (PMC5836368; doi:10.1074/mcp.RA117.000155)
Supplement: Supplemental Data [file supp_RA117.000155_4751_1_supp_20062_tyyfsv.txt]

sampleid	spectrum	sampleid_spectrum	spectrumNativeID	ObservedNeutralMass	CalculatedNeutralMass	MonoisotopicMassError	assumed_charge	hit_rank	retention_time_sec	peptide	modification	num_missed_cleavages	NTerminusIsSpecific	CTerminusIsSpecific	protein	num_tot_proteins	psm_QValue	NTT
TRY	20140623M_SC_RKO_TRY_FR08	20140623M_SC_RKO_TRY_FR08	controllerType=0 controllerNumber=1 scan=4	660.36226978686	660.36502901452	0.00275922765990799	2	1	1.24071906	HLYTK	NA	0	1	1	NP_114032.2	3	0.00296393591906617	2
TRY	20140623M_SC_RKO_TRY_FR08	20140623M_SC_RKO_TRY_FR08	controllerType=0 controllerNumber=1 scan=78	660.360477351832	660.361444144464	0.000966792631857061	2	1	21.5669928	HLYTK	NA	0	1	1	NP_114032.2	3	0.00219098175270748	2
TRY	20140623M_SC_RKO_TRY_FR08	20140623M_SC_RKO_TRY_FR08	controllerType=0 controllerNumber=1 scan=102	681.381577693044	681.382181103288	0.000603410244025326	2	1	26.8711578	HTPLSK	NA	0	1	1	NP_008868.3	2	0.00352394448536861	2
TRY	20140623M_SC_RKO_TRY_FR08	20140623M_SC_RKO_TRY_FR08	controllerType=0 controllerNumber=1 scan=151	660.360353795644	660.361197032088	0.00084323644387041	2	1	42.054135	HLYTK	NA	0	1	1	NP_114032.2	3	0.00318697163118299	2
TRY	20140623M_SC_RKO_TRY_FR08	20140623M_SC_RKO_TRY_FR08	controllerType=0 controllerNumber=1 scan=171	681.38293038602	681.38488648924	0.00195610321998174	2	1	47.2743654	HTPLSK	NA	0	1	1	NP_008868.3	2	0.011382255787938	2
TRY	20140623M_SC_RKO_TRY_FR08	20140623M_SC_RKO_TRY_FR08	controllerType=0 controllerNumber=1 scan=222	660.360303435204	660.361096311208	0.000792876003856691	2	1	62.512248	HLYTK	NA	0	1	1	NP_114032.2	3	0.00285050642319298	2
TRY	20140623M_SC_RKO_TRY_FR08	20140623M_SC_RKO_TRY_FR08	controllerType=0 controllerNumber=1 scan=227	710.40860666677	710.40968994924	0.00108328246994915	2	1	63.955758	VHLSQK	NA	0	1	1	NP_001181884.1	4	0.0113679691052263	2
TRY	20140623M_SC_RKO_TRY_FR08	20140623M_SC_RKO_TRY_FR08	controllerType=0 controllerNumber=1 scan=242	681.381649472252	681.382324661704	0.000675189451953884	2	1	67.34427	HTPLSK	NA	0	1	1	NP_008868.3	2	0.0131378104608732	2
TRY	20140623M_SC_RKO_TRY_FR08	20140623M_SC_RKO_TRY_FR08	controllerType=0 controllerNumber=1 scan=294	660.359999028118	660.360487497036	0.000488468917865248	2	1	82.995378	HLYTK	NA	0	1	1	NP_114032.2	3	0.00285050642319298	2
TRY	20140623M_SC_RKO_TRY_FR08	20140623M_SC_RKO_TRY_FR08	controllerType=0 controllerNumber=1 scan=300	710.408097301006	710.408671217712	0.000573916706002819	2	1	84.5859	VHLSQK	NA	0	1	1	NP_001181884.1	4	0.0111426191258731	2
TRY	20140623M_SC_RKO_TRY_FR08	20140623M_SC_RKO_TRY_FR08	controllerType=0 controllerNumber=1 scan=312	681.381265980206	681.381557677612	0.000291697405941704	2	1	87.678516	HTPLSK	NA	0	1	1	NP_008868.3	2	0.00398777639531311	2
TRY	20140623M_SC_RKO_TRY_FR08	20140623M_SC_RKO_TRY_FR08	controllerType=0 controllerNumber=1 scan=364	660.359579748102	660.359648937004	6.918890187535e-05	2	1	103.314774	HLYTK	NA	0	1	1	NP_114032.2	3	0.00333063914791731	2
TRY	20140623M_SC_RKO_TRY_FR08	20140623M_SC_RKO_TRY_FR08	controllerType=0 controllerNumber=1 scan=370	710.407879030896	710.408234677492	0.000355646595949111	2	1	105.088524	VHLSQK	NA	0	1	1	NP_001181884.1	4	0.0113836666300902	2
TRY	20140623M_SC_RKO_TRY_FR08	20140623M_SC_RKO_TRY_FR08	controllerType=0 controllerNumber=1 scan=382	681.38095131047	681.38092833814	-2.2972330043558e-05	2	1	107.898762	HTPLSK	NA	0	1	1	NP_008868.3	2	0.0107331993811785	2
TRY	20140623M_SC_RKO_TRY_FR08	20140623M_SC_RKO_TRY_FR08	controllerType=0 controllerNumber=1 scan=436	660.359347461178	660.359184363156	-0.000163098022085251	2	1	123.915654	HLYTK	NA	0	1	1	NP_114032.2	3	0.00255675614823156	2
TRY	20140623M_SC_RKO_TRY_FR08	20140623M_SC_RKO_TRY_FR08	controllerType=0 controllerNumber=1 scan=441	710.407954226526	710.408385068752	0.000430842226023742	2	1	125.153166	VHLSQK	NA	0	1	1	NP_001181884.1	4	0.0115114391340366	2
TRY	20140623M_SC_RKO_TRY_FR08	20140623M_SC_RKO_TRY_FR08	controllerType=0 controllerNumber=1 scan=454	681.380704916738	681.380435550676	-0.000269366062070731	2	1	127.962702	HTPLSK	NA	0	1	1	NP_008868.3	2	0.0101302062994574	2
TRY	20140623M_SC_RKO_TRY_FR08	20140623M_SC_RKO_TRY_FR08	controllerType=0 controllerNumber=1 scan=512	660.35939047827	660.35927039734	-0.000120080930059885	2	1	144.280404	HLYTK	NA	0	1	1	NP_114032.2	3	0.00214933849203884	2
TRY	20140623M_SC_RKO_TRY_FR08	20140623M_SC_RKO_TRY_FR08	controllerType=0 controllerNumber=1 scan=590	660.359358932886	660.359207306572	-0.000151626314050191	2	1	164.866788	HLYTK	NA	0	1	1	NP_114032.2	3	0.00790525694989096	2
TRY	20140623M_SC_RKO_TRY_FR08	20140623M_SC_RKO_TRY_FR08	controllerType=0 controllerNumber=1 scan=608	635.36544706624	635.36663254638	0.00118548013995223	2	1	168.748434	KVFDK	NA	1	1	1	NP_001145.1	2	0.00727660136846736	2
TRY	20140623M_SC_RKO_TRY_FR08	20140623M_SC_RKO_TRY_FR08	controllerType=0 controllerNumber=1 scan=611	681.380350278502	681.379726274204	-0.000624004298060754	2	1	169.248924	HTPLSK	NA	0	1	1	NP_008868.3	2	0.00315635909414872	2
TRY	20140623M_SC_RKO_TRY_FR08	20140623M_SC_RKO_TRY_FR08	controllerType=0 controllerNumber=1 scan=669	660.359037190958	660.358563822716	-0.000473368242069228	2	1	185.341932	HLYTK	NA	0	1	1	NP_114032.2	3	0.00430126964044938	2
TRY	20140623M_SC_RKO_TRY_FR08	20140623M_SC_RKO_TRY_FR08	controllerType=0 controllerNumber=1 scan=676	710.407351488788	710.407179593276	-0.000171895512039555	2	1	186.99693	VHLSQK	NA	0	1	1	NP_001181884.1	4	0.00937655254574776	2
TRY	20140623M_SC_RKO_TRY_FR08	20140623M_SC_RKO_TRY_FR08	controllerType=0 controllerNumber=1 scan=686	635.363622132936	635.362982679772	-0.000639453164012593	2	1	189.144432	KVFDK	NA	1	1	1	NP_001145.1	2	0.00735859533627754	2
TRY	20140623M_SC_RKO_TRY_FR08	20140623M_SC_RKO_TRY_FR08	controllerType=0 controllerNumber=1 scan=690	681.38023030909	681.37948633538	-0.000743973709973034	2	1	189.753318	HTPLSK	NA	0	1	1	NP_008868.3	2	0.00404524372365339	2
TRY	20140623M_SC_RKO_TRY_FR08	20140623M_SC_RKO_TRY_FR08	controllerType=0 controllerNumber=1 scan=748	660.359214200722	660.358917842244	-0.000296358478067305	2	1	205.790808	HLYTK	NA	0	1	1	NP_114032.2	3	0.00451586433275769	2
TRY	20140623M_SC_RKO_TRY_FR08	20140623M_SC_RKO_TRY_FR08	controllerType=0 controllerNumber=1 scan=756	710.407145776758	710.406768169216	-0.000377607542077385	2	1	207.772806	VHLSQK	NA	0	1	1	NP_001181884.1	4	0.0131520197988489	2
TRY	20140623M_SC_RKO_TRY_FR08	20140623M_SC_RKO_TRY_FR08	controllerType=0 controllerNumber=1 scan=765	635.363544879488	635.362828172876	-0.000716706612024609	2	1	209.599698	KVFDK	NA	1	1	1	NP_001145.1	2	0.00440265712692829	2
TRY	20140623M_SC_RKO_TRY_FR08	20140623M_SC_RKO_TRY_FR08	controllerType=0 controllerNumber=1 scan=769	681.378843907652	681.376713532504	-0.00213037514799908	2	1	210.211446	HTPLSK	NA	0	1	1	NP_008868.3	2	0.0145292765986644	2
TRY	20140623M_SC_RKO_TRY_FR08	20140623M_SC_RKO_TRY_FR08	controllerType=0 controllerNumber=1 scan=845	635.36544706624	635.36663254638	0.00118548013995223	2	1	230.1717	KVFDK	NA	1	1	1	NP_001145.1	2	0.00729735666555818	2
TRY	20140623M_SC_RKO_TRY_FR08	20140623M_SC_RKO_TRY_FR08	controllerType=0 controllerNumber=1 scan=847	724.42264101887	724.42210858924	-0.000532429629970466	2	1	230.568012	HTGAVLK	NA	0	1	1	NP_002941.1	1	0.00286641660272016	2
TRY	20140623M_SC_RKO_TRY_FR08	20140623M_SC_RKO_TRY_FR08	controllerType=0 controllerNumber=1 scan=848	681.379006233796	681.377038184792	-0.00196804900406278	2	1	230.67657	HTPLSK	NA	0	1	1	NP_008868.3	2	0.0061671002452765	2
TRY	20140623M_SC_RKO_TRY_FR08	20140623M_SC_RKO_TRY_FR08	controllerType=0 controllerNumber=1 scan=914	660.359454904044	660.359399248888	-5.5655156074863e-05	2	1	248.257968	HLYTK	NA	0	1	1	NP_114032.2	3	0.00856420442806542	2
TRY	20140623M_SC_RKO_TRY_FR08	20140623M_SC_RKO_TRY_FR08	controllerType=0 controllerNumber=1 scan=927	635.364137962198	635.364014338296	-0.000123623902027248	2	1	250.732104	KVFDK	NA	1	1	1	NP_001145.1	2	0.00619338522068967	2
TRY	20140623M_SC_RKO_TRY_FR08	20140623M_SC_RKO_TRY_FR08	controllerType=0 controllerNumber=1 scan=1009	724.42258156629	724.42198968408	-0.000591882209960204	2	1	271.508118	HTGAVLK	NA	0	1	1	NP_002941.1	1	0.00228288330854087	2
TRY	20140623M_SC_RKO_TRY_FR08	20140623M_SC_RKO_TRY_FR08	controllerType=0 controllerNumber=1 scan=1076	660.3598853255	660.3602600918	0.000374766299955809	2	1	289.830354	HLYTK	NA	0	1	1	NP_114032.2	3	0.0100578648055795	2
TRY	20140623M_SC_RKO_TRY_FR08	20140623M_SC_RKO_TRY_FR08	controllerType=0 controllerNumber=1 scan=1097	785.427631039748	785.426943673596	-0.000687366152078539	2	1	293.968224	KLEDGPK	NA	1	1	1	NP_001393.1	1	0.000522905112019319	2
TRY	20140623M_SC_RKO_TRY_FR08	20140623M_SC_RKO_TRY_FR08	controllerType=0 controllerNumber=1 scan=1102	696.391711654676	696.391549989252	-0.000161665424116109	2	1	295.408758	HVSLNK	NA	0	1	1	NP_008835.5	1	0.00352243308356173	2
TRY	20140623M_SC_RKO_TRY_FR08	20140623M_SC_RKO_TRY_FR08	controllerType=0 controllerNumber=1 scan=1166	660.359201958836	660.358893358472	-0.00030860036406466	2	1	312.183108	HLYTK	NA	0	1	1	NP_114032.2	3	0.0130842539074883	2
TRY	20140623M_SC_RKO_TRY_FR08	20140623M_SC_RKO_TRY_FR08	controllerType=0 controllerNumber=1 scan=1179	785.427377213138	785.426436020376	-0.000941192762070386	2	1	315.17037	KLEDGPK	NA	1	1	1	NP_001393.1	1	0.00180065978035209	2
TRY	20140623M_SC_RKO_TRY_FR08	20140623M_SC_RKO_TRY_FR08	controllerType=0 controllerNumber=1 scan=1181	696.390627349044	696.389381377988	-0.00124597105605062	2	1	315.60993	HVSLNK	NA	0	1	1	NP_008835.5	1	0.000518838221757876	2
TRY	20140623M_SC_RKO_TRY_FR08	20140623M_SC_RKO_TRY_FR08	controllerType=0 controllerNumber=1 scan=1242	635.363983602964	635.363705619828	-0.000277983136015791	2	1	332.427504	KVFDK	NA	1	1	1	NP_001145.1	2	0.00735859533627754	2
TRY	20140623M_SC_RKO_TRY_FR08	20140623M_SC_RKO_TRY_FR08	controllerType=0 controllerNumber=1 scan=1248	660.359740031046	660.359969502892	0.000229471845955231	2	1	333.801882	HLYTK	NA	0	1	1	NP_114032.2	3	0.011520205652406	2
TRY	20140623M_SC_RKO_TRY_FR08	20140623M_SC_RKO_TRY_FR08	controllerType=0 controllerNumber=1 scan=1254	785.42795607543	785.42759374496	-0.000362330470125016	2	1	335.558994	KLEDGPK	NA	1	1	1	NP_001393.1	1	0.00184537133522785	2
TRY	20140623M_SC_RKO_TRY_FR08	20140623M_SC_RKO_TRY_FR08	controllerType=0 controllerNumber=1 scan=1257	696.390920471714	696.389967623328	-0.000952848386077676	2	1	336.058392	HVSLNK	NA	0	1	1	NP_008835.5	1	0.000504804472548437	2
TRY	20140623M_SC_RKO_TRY_FR08	20140623M_SC_RKO_TRY_FR08	controllerType=0 controllerNumber=1 scan=1318	635.364139560962	635.364017535824	-0.00012202513801185	2	1	352.709892	KVFDK	NA	1	1	1	NP_001145.1	2	0.00729735666555818	2
TRY	20140623M_SC_RKO_TRY_FR08	20140623M_SC_RKO_TRY_FR08	controllerType=0 controllerNumber=1 scan=1325	660.359679803352	660.359849047504	0.000169244151948078	2	1	354.483396	HLYTK	NA	0	1	1	NP_114032.2	3	0.0116731141376548	2
TRY	20140623M_SC_RKO_TRY_FR08	20140623M_SC_RKO_TRY_FR08	controllerType=0 controllerNumber=1 scan=1330	785.427843441622	785.427368477344	-0.000474964278055268	2	1	355.892022	KLEDGPK	NA	1	1	1	NP_001393.1	1	0.00174824701732281	2
TRY	20140623M_SC_RKO_TRY_FR08	20140623M_SC_RKO_TRY_FR08	controllerType=0 controllerNumber=1 scan=1333	696.391412059472	696.390950798844	-0.000461260628071614	2	1	356.459778	HVSLNK	NA	0	1	1	NP_008835.5	1	0.000523613305990727	2
TRY	20140623M_SC_RKO_TRY_FR08	20140623M_SC_RKO_TRY_FR08	controllerType=0 controllerNumber=1 scan=1344	846.444350824978	846.444004898356	-0.000345926622117076	2	1	359.433402	VIQSADSK	NA	0	1	1	NP_002262.3	1	0.010956074836132	2
TRY	20140623M_SC_RKO_TRY_FR08	20140623M_SC_RKO_TRY_FR08	controllerType=0 controllerNumber=1 scan=1394	635.363699078116	635.363136570132	-0.000562507984000149	2	1	372.845856	KVFDK	NA	1	1	1	NP_001145.1	2	0.00347600227983665	2
TRY	20140623M_SC_RKO_TRY_FR08	20140623M_SC_RKO_TRY_FR08	controllerType=0 controllerNumber=1 scan=1402	660.35943667569	660.35936279218	-7.38835101401492e-05	2	1	374.781852	HLYTK	NA	0	1	1	NP_114032.2	3	0.00747877471296105	2
TRY	20140623M_SC_RKO_TRY_FR08	20140623M_SC_RKO_TRY_FR08	controllerType=0 controllerNumber=1 scan=1407	785.428339797178	785.428361188456	2.13912778690428e-05	2	1	376.236912	KLEDGPK	NA	1	1	1	NP_001393.1	1	0.00722403631440378	2
TRY	20140623M_SC_RKO_TRY_FR08	20140623M_SC_RKO_TRY_FR08	controllerType=0 controllerNumber=1 scan=1409	696.39114198027	696.39041064044	-0.000731339830053912	2	1	376.675962	HVSLNK	NA	0	1	1	NP_008835.5	1	0.000527179185114081	2
TRY	20140623M_SC_RKO_TRY_FR08	20140623M_SC_RKO_TRY_FR08	controllerType=0 controllerNumber=1 scan=1457	809.438496956306	809.437442118412	-0.00105483789400296	2	1	389.982648	AVEHINK	NA	0	1	1	NP_001419.1	1	0.00189978263953737	2
TRY	20140623M_SC_RKO_TRY_FR08	20140623M_SC_RKO_TRY_FR08	controllerType=0 controllerNumber=1 scan=1464	846.443638353616	846.442579955632	-0.00105839798402485	2	1	391.874526	VIQSADSK	NA	0	1	1	NP_002262.3	1	0.0110901736818941	2
TRY	20140623M_SC_RKO_TRY_FR08	20140623M_SC_RKO_TRY_FR08	controllerType=0 controllerNumber=1 scan=1478	660.359127705976	660.358744852752	-0.000382853224095925	2	1	395.385666	HLYTK	NA	0	1	1	NP_114032.2	3	0.00688130732662481	2
TRY	20140623M_SC_RKO_TRY_FR08	20140623M_SC_RKO_TRY_FR08	controllerType=0 controllerNumber=1 scan=1483	785.427781444622	785.427244483344	-0.000536961278044146	2	1	396.839904	KLEDGPK	NA	1	1	1	NP_001393.1	1	0.000521916617076319	2
TRY	20140623M_SC_RKO_TRY_FR08	20140623M_SC_RKO_TRY_FR08	controllerType=0 controllerNumber=1 scan=1486	696.390739825142	696.389606330184	-0.00113349495813964	2	1	397.405428	HVSLNK	NA	0	1	1	NP_008835.5	1	0.000512290709701802	2
TRY	20140623M_SC_RKO_TRY_FR08	20140623M_SC_RKO_TRY_FR08	controllerType=0 controllerNumber=1 scan=1531	809.439160622706	809.438769451212	-0.000391171494015907	2	1	410.389914	AVEHINK	NA	0	1	1	NP_001419.1	1	0.00623533553592755	2
TRY	20140623M_SC_RKO_TRY_FR08	20140623M_SC_RKO_TRY_FR08	controllerType=0 controllerNumber=1 scan=1540	846.443895652562	846.443094553524	-0.00080109903808534	2	1	412.78842	VIQSADSK	NA	0	1	1	NP_002262.3	1	0.0115971027611417	2
TRY	20140623M_SC_RKO_TRY_FR08	20140623M_SC_RKO_TRY_FR08	controllerType=0 controllerNumber=1 scan=1544	635.36370417897	635.36314677184	-0.000557407130031606	2	1	413.643432	KVFDK	NA	1	1	1	NP_001145.1	2	0.0145318695882572	2
TRY	20140623M_SC_RKO_TRY_FR08	20140623M_SC_RKO_TRY_FR08	controllerType=0 controllerNumber=1 scan=1558	696.391158617872	696.390443915644	-0.000714702228151509	2	1	417.527448	HVSLNK	NA	0	1	1	NP_008835.5	1	0.000512852702795771	2
TRY	20140623M_SC_RKO_TRY_FR08	20140623M_SC_RKO_TRY_FR08	controllerType=0 controllerNumber=1 scan=1559	785.428033189266	785.427747972632	-0.000285216634097196	2	1	417.635922	KLEDGPK	NA	1	1	1	NP_001393.1	1	0.000506051997919156	2
TRY	20140623M_SC_RKO_TRY_FR08	20140623M_SC_RKO_TRY_FR08	controllerType=0 controllerNumber=1 scan=1593	660.359371960194	660.359233361188	-0.000138599006049844	2	1	426.602424	HLYTK	NA	0	1	1	NP_114032.2	3	0.00969000972542557	2
TRY	20140623M_SC_RKO_TRY_FR08	20140623M_SC_RKO_TRY_FR08	controllerType=0 controllerNumber=1 scan=1611	809.438800477518	809.438049160836	-0.000751316681999015	2	1	430.674066	AVEHINK	NA	0	1	1	NP_001419.1	1	0.00052421770183036	2
TRY	20140623M_SC_RKO_TRY_FR08	20140623M_SC_RKO_TRY_FR08	controllerType=0 controllerNumber=1 scan=1624	846.443864592002	846.443032432404	-0.000832159598076032	2	1	433.52394	VIQSADSK	NA	0	1	1	NP_002262.3	1	0.0100979171372446	2
TRY	20140623M_SC_RKO_TRY_FR08	20140623M_SC_RKO_TRY_FR08	controllerType=0 controllerNumber=1 scan=1632	710.406888441572	710.406253498844	-0.000634942727970156	2	1	435.286932	VHLSQK	NA	0	1	1	NP_001181884.1	4	0.00950688681566876	2
TRY	20140623M_SC_RKO_TRY_FR08	20140623M_SC_RKO_TRY_FR08	controllerType=0 controllerNumber=1 scan=1645	696.3909788605	696.3900844009	-0.000894459600090158	2	1	438.01635	HVSLNK	NA	0	1	1	NP_008835.5	1	0.000502602116908399	2
TRY	20140623M_SC_RKO_TRY_FR08	20140623M_SC_RKO_TRY_FR08	controllerType=0 controllerNumber=1 scan=1646	785.427526747906	785.426735089912	-0.000791657994113848	2	1	438.12492	KLEDGPK	NA	1	1	1	NP_001393.1	1	0.000461547393110214	2
TRY	20140623M_SC_RKO_TRY_FR08	20140623M_SC_RKO_TRY_FR08	controllerType=0 controllerNumber=1 scan=1658	976.482833007891	976.481789790882	-0.00104321700894161	3	1	440.520174	AHAHLDTGR	NA	0	1	1	NP_938149.2	1	0.000775051575271602	2
TRY	20140623M_SC_RKO_TRY_FR08	20140623M_SC_RKO_TRY_FR08	controllerType=0 controllerNumber=1 scan=1691	909.455380114594	909.455164440288	-0.000215674305877656	2	1	448.052226	SKGQESFK	NA	1	1	1	NP_001032827.1	2	0.0041212821759613	2
TRY	20140623M_SC_RKO_TRY_FR08	20140623M_SC_RKO_TRY_FR08	controllerType=0 controllerNumber=1 scan=1704	809.438645037766	809.437738281332	-0.000906756434005729	2	1	450.836454	AVEHINK	NA	0	1	1	NP_001419.1	1	0.000515801239967262	2
TRY	20140623M_SC_RKO_TRY_FR08	20140623M_SC_RKO_TRY_FR08	controllerType=0 controllerNumber=1 scan=1720	846.443844321136	846.442991890672	-0.00085243046407868	2	1	454.142232	VIQSADSK	NA	0	1	1	NP_002262.3	1	0.00297738228270363	2
TRY	20140623M_SC_RKO_TRY_FR08	20140623M_SC_RKO_TRY_FR08	controllerType=0 controllerNumber=1 scan=1721	984.50811723504	984.52727286728	0.0191556322400857	2	1	454.251684	FAQQHQAR	NA	0	1	1	NP_009034.2	1	0.00432251794648392	2
TRY	20140623M_SC_RKO_TRY_FR08	20140623M_SC_RKO_TRY_FR08	controllerType=0 controllerNumber=1 scan=1725	984.487846867634	984.486732132468	-0.00111473516597016	2	1	455.10444	FAQQHQAR	NA	0	1	1	NP_009034.2	1	0.00452517345781072	2
TRY	20140623M_SC_RKO_TRY_FR08	20140623M_SC_RKO_TRY_FR08	controllerType=0 controllerNumber=1 scan=1728	710.406697036938	710.405870689576	-0.000826347362021806	2	1	455.592984	VHLSQK	NA	0	1	1	NP_001181884.1	4	0.00190096188175837	2
TRY	20140623M_SC_RKO_TRY_FR08	20140623M_SC_RKO_TRY_FR08	controllerType=0 controllerNumber=1 scan=1744	696.390675396382	696.389477472664	-0.00119792371810945	2	1	458.725974	HVSLNK	NA	0	1	1	NP_008835.5	1	0.000520098589966519	2
TRY	20140623M_SC_RKO_TRY_FR08	20140623M_SC_RKO_TRY_FR08	controllerType=0 controllerNumber=1 scan=1749	635.36544706624	635.36663254638	0.00118548013995223	2	1	459.83418	KVFDK	NA	1	1	1	NP_001145.1	2	0.0134935149195401	2
TRY	20140623M_SC_RKO_TRY_FR08	20140623M_SC_RKO_TRY_FR08	controllerType=0 controllerNumber=1 scan=1753	629.410800007772	629.410388236844	-0.000411770928053556	2	1	460.62885	KIEIK	NA	1	0	1	NP_001248350.1	7	0.00219099343787593	1
TRY	20140623M_SC_RKO_TRY_FR08	20140623M_SC_RKO_TRY_FR08	controllerType=0 controllerNumber=1 scan=1753	629.410800007772	629.410388236844	-0.000411770928053556	2	1	460.62885	KLEIK	NA	1	0	1	NP_597681.3	9	0.00219099343787593	1
TRY	20140623M_SC_RKO_TRY_FR08	20140623M_SC_RKO_TRY_FR08	controllerType=0 controllerNumber=1 scan=1753	629.410800007772	629.410388236844	-0.000411770928053556	2	1	460.62885	KIELK	NA	1	0	1	NP_062538.5	4	0.00219099343787593	1
TRY	20140623M_SC_RKO_TRY_FR08	20140623M_SC_RKO_TRY_FR08	controllerType=0 controllerNumber=1 scan=1765	677.387120879466	677.388182098232	0.00106121876592624	2	1	463.093824	RVFEK	NA	1	1	1	NP_003007.2	4	0.0120094352120348	2
TRY	20140623M_SC_RKO_TRY_FR08	20140623M_SC_RKO_TRY_FR08	controllerType=0 controllerNumber=1 scan=1767	785.427547010996	785.426775616092	-0.000771394904063527	2	1	463.310814	KLEDGPK	NA	1	1	1	NP_001393.1	1	0.00152102634339722	2
TRY	20140623M_SC_RKO_TRY_FR08	20140623M_SC_RKO_TRY_FR08	controllerType=0 controllerNumber=1 scan=1787	909.455533490072	909.455471191244	-6.22988279701531e-05	2	1	468.102576	SKGQESFK	NA	1	1	1	NP_001032827.1	2	0.00178039480577895	2
TRY	20140623M_SC_RKO_TRY_FR08	20140623M_SC_RKO_TRY_FR08	controllerType=0 controllerNumber=1 scan=1800	809.43859545038	809.43763910656	-0.000956343820007532	2	1	471.24021	AVEHINK	NA	0	1	1	NP_001419.1	1	0.000526817518668159	2
TRY	20140623M_SC_RKO_TRY_FR08	20140623M_SC_RKO_TRY_FR08	controllerType=0 controllerNumber=1 scan=1803	645.36900988924	645.36827888398	-0.000731005260036	2	1	471.565194	VASLEK	NA	0	1	1	NP_002068.1	1	0.0138033240078687	2
TRY	20140623M_SC_RKO_TRY_FR08	20140623M_SC_RKO_TRY_FR08	controllerType=0 controllerNumber=1 scan=1818	846.443978682482	846.443260613364	-0.000718069118079256	2	1	474.221226	VIQSADSK	NA	0	1	1	NP_002262.3	1	0.00265459400856987	2
TRY	20140623M_SC_RKO_TRY_FR08	20140623M_SC_RKO_TRY_FR08	controllerType=0 controllerNumber=1 scan=1824	984.488712510248	984.488463417696	-0.000249092551939611	2	1	475.245342	FAQQHQAR	NA	0	1	1	NP_009034.2	1	0.000512495425133475	2
TRY	20140623M_SC_RKO_TRY_FR08	20140623M_SC_RKO_TRY_FR08	controllerType=0 controllerNumber=1 scan=1849	629.410737987046	629.410264195392	-0.00047379165403072	2	1	480.923358	KIEIK	NA	1	0	1	NP_001248350.1	7	0.00306507731344738	1
TRY	20140623M_SC_RKO_TRY_FR08	20140623M_SC_RKO_TRY_FR08	controllerType=0 controllerNumber=1 scan=1849	629.410737987046	629.410264195392	-0.00047379165403072	2	1	480.923358	KLEIK	NA	1	0	1	NP_597681.3	9	0.00306507731344738	1
TRY	20140623M_SC_RKO_TRY_FR08	20140623M_SC_RKO_TRY_FR08	controllerType=0 controllerNumber=1 scan=1849	629.410737987046	629.410264195392	-0.00047379165403072	2	1	480.923358	KIELK	NA	1	0	1	NP_062538.5	4	0.00306507731344738	1
TRY	20140623M_SC_RKO_TRY_FR08	20140623M_SC_RKO_TRY_FR08	controllerType=0 controllerNumber=1 scan=1862	677.385622244888	677.385184829076	-0.00043741581202994	2	1	483.624714	RVFEK	NA	1	1	1	NP_003007.2	4	0.0125182726149999	2
TRY	20140623M_SC_RKO_TRY_FR08	20140623M_SC_RKO_TRY_FR08	controllerType=0 controllerNumber=1 scan=1869	785.427061834384	785.425805262868	-0.00125657151613723	2	1	485.260584	KLEDGPK	NA	1	1	1	NP_001393.1	1	0.00445408707618389	2
TRY	20140623M_SC_RKO_TRY_FR08	20140623M_SC_RKO_TRY_FR08	controllerType=0 controllerNumber=1 scan=1901	645.369099661496	645.368458428492	-0.000641233004103015	2	1	492.259134	VASLEK	NA	0	1	1	NP_002068.1	1	0.0126419346836982	2
TRY	20140623M_SC_RKO_TRY_FR08	20140623M_SC_RKO_TRY_FR08	controllerType=0 controllerNumber=1 scan=1906	696.40434901869	696.41682471728	0.0124756985899239	2	1	493.17897	HVSLNK	NA	0	1	1	NP_008835.5	1	0.00318175645817771	2
TRY	20140623M_SC_RKO_TRY_FR08	20140623M_SC_RKO_TRY_FR08	controllerType=0 controllerNumber=1 scan=1909	660.359209537322	660.358908515444	-0.000301021878044594	2	1	493.781838	HLYTK	NA	0	1	1	NP_114032.2	3	0.0102601841575268	2
TRY	20140623M_SC_RKO_TRY_FR08	20140623M_SC_RKO_TRY_FR08	controllerType=0 controllerNumber=1 scan=1921	984.48544706624	984.48193252968	-0.00351453655991918	2	1	495.567738	FAQQHQAR	NA	0	1	1	NP_009034.2	1	0.0015427054517807	2
TRY	20140623M_SC_RKO_TRY_FR08	20140623M_SC_RKO_TRY_FR08	controllerType=0 controllerNumber=1 scan=1945	629.410844003404	629.410476228108	-0.000367775296012951	2	1	501.322206	KIEIK	NA	1	0	1	NP_001248350.1	7	0.0018039450409402	1
TRY	20140623M_SC_RKO_TRY_FR08	20140623M_SC_RKO_TRY_FR08	controllerType=0 controllerNumber=1 scan=1945	629.410844003404	629.410476228108	-0.000367775296012951	2	1	501.322206	KLEIK	NA	1	0	1	NP_597681.3	9	0.0018039450409402	1
TRY	20140623M_SC_RKO_TRY_FR08	20140623M_SC_RKO_TRY_FR08	controllerType=0 controllerNumber=1 scan=1945	629.410844003404	629.410476228108	-0.000367775296012951	2	1	501.322206	KIELK	NA	1	0	1	NP_062538.5	4	0.0018039450409402	1
TRY	20140623M_SC_RKO_TRY_FR08	20140623M_SC_RKO_TRY_FR08	controllerType=0 controllerNumber=1 scan=1961	677.385805389158	677.385551117616	-0.000254271542075912	2	1	504.000228	RVFEK	NA	1	1	1	NP_003007.2	4	0.0107408398745822	2
TRY	20140623M_SC_RKO_TRY_FR08	20140623M_SC_RKO_TRY_FR08	controllerType=0 controllerNumber=1 scan=1969	785.4281753546	785.4280323033	-0.000143051300142361	2	1	505.527852	KLEDGPK	NA	1	1	1	NP_001393.1	1	0.000493290298230289	2
TRY	20140623M_SC_RKO_TRY_FR08	20140623M_SC_RKO_TRY_FR08	controllerType=0 controllerNumber=1 scan=1977	931.44544706624	931.43971501948	-0.0057320467600448	2	1	507.305592	YIEHNTR	NA	0	1	1	NP_060404.3	1	0.0131604436626443	2
TRY	20140623M_SC_RKO_TRY_FR08	20140623M_SC_RKO_TRY_FR08	controllerType=0 controllerNumber=1 scan=2000	725.406317868882	725.405446704464	-0.000871164418072112	2	1	512.516832	LHSEIK	NA	0	1	1	NP_116020.1	3	0.00973210626966458	2
TRY	20140623M_SC_RKO_TRY_FR08	20140623M_SC_RKO_TRY_FR08	controllerType=0 controllerNumber=1 scan=2000	725.406317868882	725.405446704464	-0.000871164418072112	2	1	512.516832	LHSELK	NA	0	0	1	NP_001253967.1	3	0.00973210626966458	1
TRY	20140623M_SC_RKO_TRY_FR08	20140623M_SC_RKO_TRY_FR08	controllerType=0 controllerNumber=1 scan=2003	695.39581364678	695.39500294656	-0.000810700220085891	2	1	513.25848	VAELHK	NA	0	0	1	NP_055288.1	2	0.00360640989412503	1
TRY	20140623M_SC_RKO_TRY_FR08	20140623M_SC_RKO_TRY_FR08	controllerType=0 controllerNumber=1 scan=2005	645.3690875033	645.3684341121	-0.000653391200103215	2	1	513.438714	VASLEK	NA	0	1	1	NP_002068.1	1	0.0132087917138979	2
TRY	20140623M_SC_RKO_TRY_FR08	20140623M_SC_RKO_TRY_FR08	controllerType=0 controllerNumber=1 scan=2018	660.359532262894	660.359553966588	2.17036939602622e-05	2	1	515.325978	HLYTK	NA	0	1	1	NP_114032.2	3	0.00711595207138634	2
TRY	20140623M_SC_RKO_TRY_FR08	20140623M_SC_RKO_TRY_FR08	controllerType=0 controllerNumber=1 scan=2023	984.48544706624	984.48193252968	-0.00351453655991918	2	1	516.011088	FAQQHQAR	NA	0	1	1	NP_009034.2	1	0.00478084446479955	2
TRY	20140623M_SC_RKO_TRY_FR08	20140623M_SC_RKO_TRY_FR08	controllerType=0 controllerNumber=1 scan=2029	681.392376795766	681.392545920432	0.000169124665944764	2	1	516.858216	VGTHIR	NA	0	1	1	NP_056229.2	2	0.00250177493087276	2
TRY	20140623M_SC_RKO_TRY_FR08	20140623M_SC_RKO_TRY_FR08	controllerType=0 controllerNumber=1 scan=2050	809.439318297178	809.439084800156	-0.000233497022009033	2	1	521.212602	AVEHINK	NA	0	1	1	NP_001419.1	1	0.00739264861501751	2
TRY	20140623M_SC_RKO_TRY_FR08	20140623M_SC_RKO_TRY_FR08	controllerType=0 controllerNumber=1 scan=2053	629.411115737792	629.411019696884	-9.60409080335012e-05	2	1	521.699868	KIEIK	NA	1	0	1	NP_001248350.1	7	0.00180394176779313	1
TRY	20140623M_SC_RKO_TRY_FR08	20140623M_SC_RKO_TRY_FR08	controllerType=0 controllerNumber=1 scan=2053	629.411115737792	629.411019696884	-9.60409080335012e-05	2	1	521.699868	KLEIK	NA	1	0	1	NP_597681.3	9	0.00180394176779313	1
TRY	20140623M_SC_RKO_TRY_FR08	20140623M_SC_RKO_TRY_FR08	controllerType=0 controllerNumber=1 scan=2053	629.411115737792	629.411019696884	-9.60409080335012e-05	2	1	521.699868	KIELK	NA	1	0	1	NP_062538.5	4	0.00180394176779313	1
TRY	20140623M_SC_RKO_TRY_FR08	20140623M_SC_RKO_TRY_FR08	controllerType=0 controllerNumber=1 scan=2058	754.379206384494	754.378818418288	-0.000387966206176316	2	1	522.738222	HPCITK	57.021464@2	0	1	1	NP_000170.1	1	0.0144034847009472	2
TRY	20140623M_SC_RKO_TRY_FR08	20140623M_SC_RKO_TRY_FR08	controllerType=0 controllerNumber=1 scan=2121	660.359902621942	660.360294684684	0.000392062741866539	2	1	536.044482	HLYTK	NA	0	1	1	NP_114032.2	3	0.00753031614267431	2
TRY	20140623M_SC_RKO_TRY_FR08	20140623M_SC_RKO_TRY_FR08	controllerType=0 controllerNumber=1 scan=2128	681.39187171151	681.39153575192	-0.000335959590074708	2	1	537.47061	VGTHIR	NA	0	1	1	NP_056229.2	2	0.00178434914107826	2
TRY	20140623M_SC_RKO_TRY_FR08	20140623M_SC_RKO_TRY_FR08	controllerType=0 controllerNumber=1 scan=2150	629.41114675855	629.4110817384	-6.50201500320691e-05	2	1	541.849506	KIEIK	NA	1	0	1	NP_001248350.1	7	0.00212029129213686	1
TRY	20140623M_SC_RKO_TRY_FR08	20140623M_SC_RKO_TRY_FR08	controllerType=0 controllerNumber=1 scan=2150	629.41114675855	629.4110817384	-6.50201500320691e-05	2	1	541.849506	KLEIK	NA	1	0	1	NP_597681.3	9	0.00212029129213686	1
TRY	20140623M_SC_RKO_TRY_FR08	20140623M_SC_RKO_TRY_FR08	controllerType=0 controllerNumber=1 scan=2150	629.41114675855	629.4110817384	-6.50201500320691e-05	2	1	541.849506	KIELK	NA	1	0	1	NP_062538.5	4	0.00212029129213686	1
TRY	20140623M_SC_RKO_TRY_FR08	20140623M_SC_RKO_TRY_FR08	controllerType=0 controllerNumber=1 scan=2154	942.44168582351	942.44136023682	-0.000325586689882584	2	1	542.59224	HFGAGGNQR	NA	0	1	1	NP_060676.2	1	0.000521320546289074	2
TRY	20140623M_SC_RKO_TRY_FR08	20140623M_SC_RKO_TRY_FR08	controllerType=0 controllerNumber=1 scan=2157	754.379216292972	754.378838235244	-0.000378057728084968	2	1	543.086868	HPCITK	57.021464@2	0	1	1	NP_000170.1	1	0.0103522282101599	2
TRY	20140623M_SC_RKO_TRY_FR08	20140623M_SC_RKO_TRY_FR08	controllerType=0 controllerNumber=1 scan=2165	823.454342940282	823.453484022164	-0.000858918117955909	2	1	544.875234	HIIENAK	NA	0	1	1	NP_001122320.1	7	0.00964558235586029	2
TRY	20140623M_SC_RKO_TRY_FR08	20140623M_SC_RKO_TRY_FR08	controllerType=0 controllerNumber=1 scan=2167	1320.66872187779	1320.67006427718	0.00134239939188774	2	1	545.093358	VFKEENQKGDK	NA	2	1	1	NP_055554.1	2	0.00472325853692615	2
TRY	20140623M_SC_RKO_TRY_FR08	20140623M_SC_RKO_TRY_FR08	controllerType=0 controllerNumber=1 scan=2190	855.42544706624	855.42362130768	-0.00182575856001677	2	1	549.721614	HVIECAK	57.021464@4	0	1	1	NP_000242.1	1	0.0125188414061087	2
TRY	20140623M_SC_RKO_TRY_FR08	20140623M_SC_RKO_TRY_FR08	controllerType=0 controllerNumber=1 scan=2200	794.36544706624	794.36377899988	-0.00166806636002548	2	1	551.215242	AFSGSGNR	NA	0	1	1	NP_005650.2	1	0.01383174928898	2
TRY	20140623M_SC_RKO_TRY_FR08	20140623M_SC_RKO_TRY_FR08	controllerType=0 controllerNumber=1 scan=2225	958.488611873421	958.489993478542	0.00138160512096874	3	1	555.878736	FKDHVEGK	NA	1	1	1	NP_006301.3	1	0.00546655276664447	2
TRY	20140623M_SC_RKO_TRY_FR08	20140623M_SC_RKO_TRY_FR08	controllerType=0 controllerNumber=1 scan=2235	681.392241666904	681.392275662708	3.39958039603516e-05	2	1	557.940882	VGTHIR	NA	0	1	1	NP_056229.2	2	0.00156846138619873	2
TRY	20140623M_SC_RKO_TRY_FR08	20140623M_SC_RKO_TRY_FR08	controllerType=0 controllerNumber=1 scan=2242	851.461349445722	851.461349022644	-4.23077949562867e-07	2	1	558.793998	TAGHPLTR	NA	0	1	1	NP_001186726.1	3	0.000925103675714564	2
TRY	20140623M_SC_RKO_TRY_FR08	20140623M_SC_RKO_TRY_FR08	controllerType=0 controllerNumber=1 scan=2264	888.445900624928	888.446435796256	0.000535171327896933	2	1	562.884618	YHQIGSGK	NA	0	1	1	NP_112740.1	1	0.0114547100736607	2
TRY	20140623M_SC_RKO_TRY_FR08	20140623M_SC_RKO_TRY_FR08	controllerType=0 controllerNumber=1 scan=2271	629.411598243676	629.411984708652	0.000386464976031675	2	1	563.732478	KIEIK	NA	1	0	1	NP_001248350.1	7	0.0064005147562587	1
TRY	20140623M_SC_RKO_TRY_FR08	20140623M_SC_RKO_TRY_FR08	controllerType=0 controllerNumber=1 scan=2271	629.411598243676	629.411984708652	0.000386464976031675	2	1	563.732478	KLEIK	NA	1	0	1	NP_597681.3	9	0.0064005147562587	1
TRY	20140623M_SC_RKO_TRY_FR08	20140623M_SC_RKO_TRY_FR08	controllerType=0 controllerNumber=1 scan=2271	629.411598243676	629.411984708652	0.000386464976031675	2	1	563.732478	KIELK	NA	1	0	1	NP_062538.5	4	0.0064005147562587	1
TRY	20140623M_SC_RKO_TRY_FR08	20140623M_SC_RKO_TRY_FR08	controllerType=0 controllerNumber=1 scan=2275	1320.66782343494	1320.66826739148	0.00044395654094842	3	1	564.32886	VFKEENQKGDK	NA	2	1	1	NP_055554.1	2	0.0108356130200604	2
TRY	20140623M_SC_RKO_TRY_FR08	20140623M_SC_RKO_TRY_FR08	controllerType=0 controllerNumber=1 scan=2276	672.39295819474	672.39404306938	0.00108487463990059	2	1	564.399618	VVVSGGR	NA	0	1	1	NP_000117.1	1	0.00954542064677663	2
TRY	20140623M_SC_RKO_TRY_FR08	20140623M_SC_RKO_TRY_FR08	controllerType=0 controllerNumber=1 scan=2302	984.490228338824	984.491495074848	0.00126673602403571	2	1	568.671624	FAQQHQAR	NA	0	1	1	NP_009034.2	1	0.0126147791361568	2
TRY	20140623M_SC_RKO_TRY_FR08	20140623M_SC_RKO_TRY_FR08	controllerType=0 controllerNumber=1 scan=2308	1004.50544706624	1004.49705518318	-0.00839188305997141	2	1	569.424858	AKDDATLSGK	NA	1	1	1	NP_055706.1	1	0.0100415150698118	2
TRY	20140623M_SC_RKO_TRY_FR08	20140623M_SC_RKO_TRY_FR08	controllerType=0 controllerNumber=1 scan=2317	909.447252987924	909.446772378948	-0.00048060897609048	2	1	571.2069	IVEMSTSK	15.994915@3	0	1	1	NP_001137234.1	4	0.00499606033379188	2
TRY	20140623M_SC_RKO_TRY_FR08	20140623M_SC_RKO_TRY_FR08	controllerType=0 controllerNumber=1 scan=2318	615.39478349591	615.39400527732	-0.000778218589971402	2	1	571.277622	KDIIK	NA	1	0	1	NP_001253968.1	12	0.012592181243361	1
TRY	20140623M_SC_RKO_TRY_FR08	20140623M_SC_RKO_TRY_FR08	controllerType=0 controllerNumber=1 scan=2319	804.412261800114	804.411520907528	-0.000740892586009068	2	1	571.34838	HITGSYK	NA	0	1	1	NP_005539.1	1	0.000482706289496823	2
TRY	20140623M_SC_RKO_TRY_FR08	20140623M_SC_RKO_TRY_FR08	controllerType=0 controllerNumber=1 scan=2323	1132.5723888264	1132.57102378811	-0.0013650382970809	3	1	571.975758	HLTHENVQR	NA	0	1	1	NP_006793.1	1	0.000654382656969482	2
TRY	20140623M_SC_RKO_TRY_FR08	20140623M_SC_RKO_TRY_FR08	controllerType=0 controllerNumber=1 scan=2324	1014.60996797812	1014.61259055225	0.00262257412407507	2	1	572.085234	IKELEQKK	NA	2	1	1	NP_002613.2	1	0.000525177735346409	2
TRY	20140623M_SC_RKO_TRY_FR08	20140623M_SC_RKO_TRY_FR08	controllerType=0 controllerNumber=1 scan=2328	1132.56544706624	1132.55714026778	-0.00830679846012572	2	1	572.677728	HLTHENVQR	NA	0	1	1	NP_006793.1	1	0.00430800090604667	2
TRY	20140623M_SC_RKO_TRY_FR08	20140623M_SC_RKO_TRY_FR08	controllerType=0 controllerNumber=1 scan=2342	786.40313941102	786.40384081564	0.000701404620031099	2	1	574.754382	VHQFEK	NA	0	1	1	NP_006504.2	1	0.00712206497734461	2
TRY	20140623M_SC_RKO_TRY_FR08	20140623M_SC_RKO_TRY_FR08	controllerType=0 controllerNumber=1 scan=2343	1139.546789639	1139.5463745148	-0.000415124198070771	2	1	574.86387	LSHEHQAYR	NA	0	1	1	NP_001231319.1	4	0.000526047639620838	2
TRY	20140623M_SC_RKO_TRY_FR08	20140623M_SC_RKO_TRY_FR08	controllerType=0 controllerNumber=1 scan=2347	1139.54510163872	1139.54299851425	-0.00210312447620709	3	1	575.501988	LSHEHQAYR	NA	0	1	1	NP_001231319.1	4	0.000770844827484113	2
TRY	20140623M_SC_RKO_TRY_FR08	20140623M_SC_RKO_TRY_FR08	controllerType=0 controllerNumber=1 scan=2357	629.398493783276	629.385775787852	-0.0127179954240546	2	1	577.157364	KIEIK	NA	1	0	1	NP_001248350.1	7	0.0103936707338457	1
TRY	20140623M_SC_RKO_TRY_FR08	20140623M_SC_RKO_TRY_FR08	controllerType=0 controllerNumber=1 scan=2357	629.398493783276	629.385775787852	-0.0127179954240546	2	1	577.157364	KLEIK	NA	1	0	1	NP_597681.3	9	0.0103936707338457	1
TRY	20140623M_SC_RKO_TRY_FR08	20140623M_SC_RKO_TRY_FR08	controllerType=0 controllerNumber=1 scan=2357	629.398493783276	629.385775787852	-0.0127179954240546	2	1	577.157364	KIELK	NA	1	0	1	NP_062538.5	4	0.0103936707338457	1
TRY	20140623M_SC_RKO_TRY_FR08	20140623M_SC_RKO_TRY_FR08	controllerType=0 controllerNumber=1 scan=2362	1230.64544706624	1230.64397532468	-0.00147174155995344	2	1	577.703112	HLVHKPSEER	NA	1	1	1	NP_001159403.1	2	0.00966623784801478	2
TRY	20140623M_SC_RKO_TRY_FR08	20140623M_SC_RKO_TRY_FR08	controllerType=0 controllerNumber=1 scan=2365	681.390181119746	681.388154568392	-0.00202655135410623	2	1	578.148246	VGTHIR	NA	0	1	1	NP_056229.2	2	0.00321624072105001	2
TRY	20140623M_SC_RKO_TRY_FR08	20140623M_SC_RKO_TRY_FR08	controllerType=0 controllerNumber=1 scan=2367	793.40900495649	793.40975824718	0.000753290689999631	2	1	578.327502	QGPGPGGPK	NA	0	1	1	NP_005057.1	1	0.00235019163107265	2
TRY	20140623M_SC_RKO_TRY_FR08	20140623M_SC_RKO_TRY_FR08	controllerType=0 controllerNumber=1 scan=2368	1359.66544706624	1359.66787175048	0.00242468423994069	2	1	578.438226	VGQADDSTKPTNK	NA	1	1	1	NP_005076.3	1	0.000468714553687618	2
TRY	20140623M_SC_RKO_TRY_FR08	20140623M_SC_RKO_TRY_FR08	controllerType=0 controllerNumber=1 scan=2395	888.444441737342	888.443518021084	-0.000923716258057539	2	1	583.186632	YHQIGSGK	NA	0	1	1	NP_112740.1	1	0.00310231198356445	2
TRY	20140623M_SC_RKO_TRY_FR08	20140623M_SC_RKO_TRY_FR08	controllerType=0 controllerNumber=1 scan=2411	1020.52295401527	1020.52189832543	-0.00105568983406101	2	1	585.135624	VFKEENQK	NA	1	1	1	NP_055554.1	2	0.000518628720813747	2
TRY	20140623M_SC_RKO_TRY_FR08	20140623M_SC_RKO_TRY_FR08	controllerType=0 controllerNumber=1 scan=2449	804.413294578706	804.413586464712	0.000291886005925335	2	1	592.057776	HITGSYK	NA	0	1	1	NP_005539.1	1	0.000486660481916958	2
TRY	20140623M_SC_RKO_TRY_FR08	20140623M_SC_RKO_TRY_FR08	controllerType=0 controllerNumber=1 scan=2450	925.497751310742	925.497373315884	-0.000377994858013153	2	1	592.166244	NLVHSGATK	NA	0	1	1	NP_000377.1	1	0.00792825533891606	2
TRY	20140623M_SC_RKO_TRY_FR08	20140623M_SC_RKO_TRY_FR08	controllerType=0 controllerNumber=1 scan=2469	786.402875620024	786.403313233648	0.000437613624058031	2	1	595.302132	VHQFEK	NA	0	1	1	NP_006504.2	1	0.0100541637944304	2
TRY	20140623M_SC_RKO_TRY_FR08	20140623M_SC_RKO_TRY_FR08	controllerType=0 controllerNumber=1 scan=2480	629.399515862934	629.387819947168	-0.0116959157660403	2	1	597.482778	KIEIK	NA	1	0	1	NP_001248350.1	7	0.0130946153937762	1
TRY	20140623M_SC_RKO_TRY_FR08	20140623M_SC_RKO_TRY_FR08	controllerType=0 controllerNumber=1 scan=2480	629.399515862934	629.387819947168	-0.0116959157660403	2	1	597.482778	KLEIK	NA	1	0	1	NP_597681.3	9	0.0130946153937762	1
TRY	20140623M_SC_RKO_TRY_FR08	20140623M_SC_RKO_TRY_FR08	controllerType=0 controllerNumber=1 scan=2480	629.399515862934	629.387819947168	-0.0116959157660403	2	1	597.482778	KIELK	NA	1	0	1	NP_062538.5	4	0.0130946153937762	1
TRY	20140623M_SC_RKO_TRY_FR08	20140623M_SC_RKO_TRY_FR08	controllerType=0 controllerNumber=1 scan=2485	655.39091445392	655.39135257124	0.000438117319959019	2	1	598.202514	PGELLK	NA	0	0	1	NP_076922.1	2	0.00472654253283879	1
TRY	20140623M_SC_RKO_TRY_FR08	20140623M_SC_RKO_TRY_FR08	controllerType=0 controllerNumber=1 scan=2490	793.408801428536	793.409351191272	0.000549762736000048	2	1	598.834374	QGPGPGGPK	NA	0	1	1	NP_005057.1	1	0.000518587658981146	2
TRY	20140623M_SC_RKO_TRY_FR08	20140623M_SC_RKO_TRY_FR08	controllerType=0 controllerNumber=1 scan=2532	1020.5246216012	1020.5252334973	0.000611896097893805	2	1	606.36012	VFKEENQK	NA	1	1	1	NP_055554.1	2	0.00157774283317367	2
TRY	20140623M_SC_RKO_TRY_FR08	20140623M_SC_RKO_TRY_FR08	controllerType=0 controllerNumber=1 scan=2536	968.565813612816	968.566146636332	0.00033302351596376	2	1	607.21278	LVQEQKPK	NA	1	1	1	NP_055847.1	1	0.0102181090589937	2
TRY	20140623M_SC_RKO_TRY_FR08	20140623M_SC_RKO_TRY_FR08	controllerType=0 controllerNumber=1 scan=2542	725.479707254934	725.479454463968	-0.000252790965987515	2	1	608.27826	KPALVAK	NA	1	1	1	NP_001182132.1	10	0.013715414858746	2
TRY	20140623M_SC_RKO_TRY_FR08	20140623M_SC_RKO_TRY_FR08	controllerType=0 controllerNumber=1 scan=2547	681.392262583128	681.392317495156	5.4912027849241e-05	2	1	609.02364	VGTHIR	NA	0	1	1	NP_056229.2	2	0.00400694017326547	2
TRY	20140623M_SC_RKO_TRY_FR08	20140623M_SC_RKO_TRY_FR08	controllerType=0 controllerNumber=1 scan=2552	990.47863239536	990.48020527822	0.00157288285993218	2	1	609.98502	IHGAYSSEK	NA	0	1	1	NP_005266.2	1	0.00252950130619266	2
TRY	20140623M_SC_RKO_TRY_FR08	20140623M_SC_RKO_TRY_FR08	controllerType=0 controllerNumber=1 scan=2558	745.377579086414	745.379269267928	0.0016901815139363	2	1	610.96842	HGLYEK	NA	0	1	1	NP_001135757.1	6	0.00341810293756595	2
TRY	20140623M_SC_RKO_TRY_FR08	20140623M_SC_RKO_TRY_FR08	controllerType=0 controllerNumber=1 scan=2565	804.413526277742	804.414049862784	0.000523585041946717	2	1	612.34128	HITGSYK	NA	0	1	1	NP_005539.1	1	0.00690547201412063	2
TRY	20140623M_SC_RKO_TRY_FR08	20140623M_SC_RKO_TRY_FR08	controllerType=0 controllerNumber=1 scan=2579	1221.56290078337	1221.56322151084	0.000320727471944338	2	1	614.62398	KADGYNQPDSK	NA	1	1	1	NP_001095869.1	4	0.000462434127011131	2
TRY	20140623M_SC_RKO_TRY_FR08	20140623M_SC_RKO_TRY_FR08	controllerType=0 controllerNumber=1 scan=2599	655.39070218326	655.39092802992	0.000225846659986928	2	1	618.71562	PGELLK	NA	0	0	1	NP_076922.1	2	0.00267079502564185	1
TRY	20140623M_SC_RKO_TRY_FR08	20140623M_SC_RKO_TRY_FR08	controllerType=0 controllerNumber=1 scan=2605	793.40544706624	793.40264246668	-0.00280459956002233	2	1	619.521	QGPGPGGPK	NA	0	1	1	NP_005057.1	1	0.00183728865477522	2
TRY	20140623M_SC_RKO_TRY_FR08	20140623M_SC_RKO_TRY_FR08	controllerType=0 controllerNumber=1 scan=2606	927.46544706624	927.47462964158	0.00918257534010536	2	1	619.62954	HGVYNPNK	NA	0	1	1	NP_005909.2	1	0.000509060526020999	2
TRY	20140623M_SC_RKO_TRY_FR08	20140623M_SC_RKO_TRY_FR08	controllerType=0 controllerNumber=1 scan=2611	865.454899417102	865.455265677804	0.00036626070186685	2	1	620.57502	FVEDTKK	NA	1	1	1	NP_001748.1	1	0.00866196462449842	2
TRY	20140623M_SC_RKO_TRY_FR08	20140623M_SC_RKO_TRY_FR08	controllerType=0 controllerNumber=1 scan=2618	957.46544706624	957.46069386048	-0.00475320575992555	2	1	622.0113	HTNSVICK	57.021464@6	0	1	1	NP_112226.2	1	0.000511726496001539	2
TRY	20140623M_SC_RKO_TRY_FR08	20140623M_SC_RKO_TRY_FR08	controllerType=0 controllerNumber=1 scan=2630	786.40544706624	786.40845612608	0.00300905983999655	2	1	624.13038	VHQFEK	NA	0	1	1	NP_006504.2	1	0.0109815133986651	2
TRY	20140623M_SC_RKO_TRY_FR08	20140623M_SC_RKO_TRY_FR08	controllerType=0 controllerNumber=1 scan=2658	725.479652143056	725.479344240212	-0.000307902844042474	2	1	628.85742	KPALVAK	NA	1	1	1	NP_001182132.1	10	0.00232910903819491	2
TRY	20140623M_SC_RKO_TRY_FR08	20140623M_SC_RKO_TRY_FR08	controllerType=0 controllerNumber=1 scan=2660	1169.58948867712	1169.58884514384	-0.000643533277980168	2	1	629.1438	QAQQAQNVQR	NA	0	1	1	NP_001185619.1	2	0.00181032282641105	2
TRY	20140623M_SC_RKO_TRY_FR08	20140623M_SC_RKO_TRY_FR08	controllerType=0 controllerNumber=1 scan=2663	681.392044925738	681.391882180376	-0.000162745362104033	2	1	629.59302	VGTHIR	NA	0	1	1	NP_056229.2	2	0.00695882709102265	2
TRY	20140623M_SC_RKO_TRY_FR08	20140623M_SC_RKO_TRY_FR08	controllerType=0 controllerNumber=1 scan=2670	990.48544706624	990.49383461998	0.00838755373990807	2	1	630.74238	IHGAYSSEK	NA	0	1	1	NP_005266.2	1	0.000524476219017638	2
TRY	20140623M_SC_RKO_TRY_FR08	20140623M_SC_RKO_TRY_FR08	controllerType=0 controllerNumber=1 scan=2671	888.429180609418	888.412995765236	-0.0161848441820212	2	1	630.9306	YHQIGSGK	NA	0	1	1	NP_112740.1	1	0.0102654069348039	2
TRY	20140623M_SC_RKO_TRY_FR08	20140623M_SC_RKO_TRY_FR08	controllerType=0 controllerNumber=1 scan=2696	1221.56239019239	1221.56220032888	-0.000189863510058785	2	1	635.22294	KADGYNQPDSK	NA	1	1	1	NP_001095869.1	4	0.000389206544330867	2
TRY	20140623M_SC_RKO_TRY_FR08	20140623M_SC_RKO_TRY_FR08	controllerType=0 controllerNumber=1 scan=2698	931.50544706624	931.51209612488	0.00664905863993681	2	1	635.52078	HQEHILR	NA	0	1	1	NP_005753.1	1	0.000473523245061202	2
TRY	20140623M_SC_RKO_TRY_FR08	20140623M_SC_RKO_TRY_FR08	controllerType=0 controllerNumber=1 scan=2703	745.375653981422	745.375419057944	-0.000234923478046767	2	1	636.44064	HGLYEK	NA	0	1	1	NP_001135757.1	6	0.0049523730583305	2
TRY	20140623M_SC_RKO_TRY_FR08	20140623M_SC_RKO_TRY_FR08	controllerType=0 controllerNumber=1 scan=2707	766.40811723504	766.40764845328	-0.000468781759991543	2	1	637.03758	HIIDNR	NA	0	1	1	NP_006146.1	4	0.000907749728597796	2
TRY	20140623M_SC_RKO_TRY_FR08	20140623M_SC_RKO_TRY_FR08	controllerType=0 controllerNumber=1 scan=2713	766.408298239442	766.408010462084	-0.000287777357925734	2	1	637.77564	HIIDNR	NA	0	1	1	NP_006146.1	4	0.000533942479187418	2
TRY	20140623M_SC_RKO_TRY_FR08	20140623M_SC_RKO_TRY_FR08	controllerType=0 controllerNumber=1 scan=2724	1115.58311709985	1115.5839813342	0.000864234349819526	2	1	639.82002	QVTDAETKPK	NA	1	1	1	NP_001007794.1	2	0.00340067363843537	2
TRY	20140623M_SC_RKO_TRY_FR08	20140623M_SC_RKO_TRY_FR08	controllerType=0 controllerNumber=1 scan=2729	927.456172933446	927.456081375992	-9.15574538566943e-05	2	1	640.5255	HGVYNPNK	NA	0	1	1	NP_005909.2	1	0.000420948744811632	2
TRY	20140623M_SC_RKO_TRY_FR08	20140623M_SC_RKO_TRY_FR08	controllerType=0 controllerNumber=1 scan=2730	793.410069518814	793.411887371828	0.0018178530140176	2	1	640.63392	QGPGPGGPK	NA	0	1	1	NP_005057.1	1	0.00707045321419927	2
TRY	20140623M_SC_RKO_TRY_FR08	20140623M_SC_RKO_TRY_FR08	controllerType=0 controllerNumber=1 scan=2761	1225.63911819031	1225.63673730172	-0.00238088859214258	2	1	644.66112	NNTVTPGGKPNK	NA	1	1	1	NP_000987.2	1	0.00213033493157367	2
TRY	20140623M_SC_RKO_TRY_FR08	20140623M_SC_RKO_TRY_FR08	controllerType=0 controllerNumber=1 scan=2774	1465.77817059936	1465.76744960112	-0.0107209982400036	3	1	646.44228	EESGKPGAHVTVKK	NA	2	1	1	NP_112533.1	1	0.00570164607916369	2
TRY	20140623M_SC_RKO_TRY_FR08	20140623M_SC_RKO_TRY_FR08	controllerType=0 controllerNumber=1 scan=2785	1330.60544706624	1330.59217940618	-0.0132676600601371	2	1	647.93112	LMELHGEGSSSGK	NA	0	1	1	NP_000997.1	1	0.000489262213525073	2
TRY	20140623M_SC_RKO_TRY_FR08	20140623M_SC_RKO_TRY_FR08	controllerType=0 controllerNumber=1 scan=2789	823.454782733896	823.454363609392	-0.000419124503991952	2	1	648.77856	HLAGEVAK	NA	0	1	1	NP_002799.3	1	0.000451571236836732	2
TRY	20140623M_SC_RKO_TRY_FR08	20140623M_SC_RKO_TRY_FR08	controllerType=0 controllerNumber=1 scan=2795	1453.60544706624	1453.59269667808	-0.0127503881601569	2	1	649.55238	GSGGGGGGGGQGSTNYGK	NA	0	1	1	NP_004490.2	1	0.000386190153300679	2
TRY	20140623M_SC_RKO_TRY_FR08	20140623M_SC_RKO_TRY_FR08	controllerType=0 controllerNumber=1 scan=2799	931.498782964695	931.49876792179	-1.50429050336243e-05	3	1	650.1471	HQEHILR	NA	0	1	1	NP_005753.1	1	0.00378207646658207	2
TRY	20140623M_SC_RKO_TRY_FR08	20140623M_SC_RKO_TRY_FR08	controllerType=0 controllerNumber=1 scan=2819	940.432145468102	940.431873052504	-0.000272415598033149	2	1	652.96068	GKFEDMAK	15.994915@5	1	1	1	NP_002119.1	2	0.0017091738378654	2
TRY	20140623M_SC_RKO_TRY_FR08	20140623M_SC_RKO_TRY_FR08	controllerType=0 controllerNumber=1 scan=2824	1361.64811723504	1361.60883077968	-0.0392864553598429	2	1	653.5998	NICVLAHVDHGK	57.021464@2	0	1	1	NP_078856.4	1	0.0102773394362719	2
TRY	20140623M_SC_RKO_TRY_FR08	20140623M_SC_RKO_TRY_FR08	controllerType=0 controllerNumber=1 scan=2838	931.500405606552	931.502013205504	0.00160759895197771	2	1	655.97928	HQEHILR	NA	0	1	1	NP_005753.1	1	0.000502001114253264	2
TRY	20140623M_SC_RKO_TRY_FR08	20140623M_SC_RKO_TRY_FR08	controllerType=0 controllerNumber=1 scan=2841	1361.64937004642	1361.61133640244	-0.0380336439777693	3	1	656.26902	NICVLAHVDHGK	57.021464@2	0	1	1	NP_078856.4	1	0.0107837143772198	2
TRY	20140623M_SC_RKO_TRY_FR08	20140623M_SC_RKO_TRY_FR08	controllerType=0 controllerNumber=1 scan=2843	1221.56544706624	1221.56831407658	0.00286701033996906	2	1	656.48718	KADGYNQPDSK	NA	1	1	1	NP_001095869.1	4	0.00410003547833592	2
TRY	20140623M_SC_RKO_TRY_FR08	20140623M_SC_RKO_TRY_FR08	controllerType=0 controllerNumber=1 scan=2852	1754.82817059936	1754.82809138932	-7.92100399849005e-05	3	1	657.82926	KEGTGSTATSSSSTAGAAGK	NA	1	1	1	NP_003747.1	1	0.000696121578692185	2
TRY	20140623M_SC_RKO_TRY_FR08	20140623M_SC_RKO_TRY_FR08	controllerType=0 controllerNumber=1 scan=2854	1754.82544706624	1754.82264432308	-0.00280274315991846	2	1	658.04928	KEGTGSTATSSSSTAGAAGK	NA	1	1	1	NP_003747.1	1	0.00712226974259112	2
TRY	20140623M_SC_RKO_TRY_FR08	20140623M_SC_RKO_TRY_FR08	controllerType=0 controllerNumber=1 scan=2866	642.392912227726	642.404515821652	0.0116035939259973	2	1	660.02082	VAQGIR	NA	0	1	1	NP_001020095.1	3	0.00461254978603139	2
TRY	20140623M_SC_RKO_TRY_FR08	20140623M_SC_RKO_TRY_FR08	controllerType=0 controllerNumber=1 scan=2870	1100.53151515017	1100.53074731984	-0.000767830330005381	2	1	660.61968	NNQITNNQR	NA	0	1	1	NP_000282.1	1	0.00346153857060992	2
TRY	20140623M_SC_RKO_TRY_FR08	20140623M_SC_RKO_TRY_FR08	controllerType=0 controllerNumber=1 scan=2875	745.376241282392	745.376593659884	0.00035237749193584	2	1	661.57632	HGLYEK	NA	0	1	1	NP_001135757.1	6	0.0115190695099604	2
TRY	20140623M_SC_RKO_TRY_FR08	20140623M_SC_RKO_TRY_FR08	controllerType=0 controllerNumber=1 scan=2887	1665.81780104997	1665.81730785435	-0.000493195626859233	3	1	663.20544	KAEGGGGGGRPGAPAAGDGK	NA	2	1	1	NP_114032.2	1	0.000766658162986679	2
TRY	20140623M_SC_RKO_TRY_FR08	20140623M_SC_RKO_TRY_FR08	controllerType=0 controllerNumber=1 scan=2902	736.434713546862	736.435020256924	0.000306710061977356	2	1	665.33988	HAVVVGR	NA	0	1	1	NP_005947.3	1	0.000518808414240892	2
TRY	20140623M_SC_RKO_TRY_FR08	20140623M_SC_RKO_TRY_FR08	controllerType=0 controllerNumber=1 scan=2922	797.501239985622	797.501390552744	0.000150567121863787	2	1	668.4003	VVVKPEK	NA	1	1	1	NP_055987.2	1	0.00794141364257536	2
TRY	20140623M_SC_RKO_TRY_FR08	20140623M_SC_RKO_TRY_FR08	controllerType=0 controllerNumber=1 scan=2944	931.47203189822	931.47175531084	-0.000276587379971716	2	1	672.1062	LVSNESQR	NA	0	1	1	NP_001077083.1	1	0.00624039618308858	2
TRY	20140623M_SC_RKO_TRY_FR08	20140623M_SC_RKO_TRY_FR08	controllerType=0 controllerNumber=1 scan=2950	990.479901451758	990.479372194716	-0.000529257041989695	2	1	673.2033	AMEAVAAQGK	15.994915@1	0	1	1	NP_002620.1	2	0.000500283793744552	2
TRY	20140623M_SC_RKO_TRY_FR08	20140623M_SC_RKO_TRY_FR08	controllerType=0 controllerNumber=1 scan=2954	940.432629969316	940.432842054932	0.000212085615999058	2	1	673.79856	GKFEDMAK	15.994915@5	1	1	1	NP_002119.1	2	0.000961436826604486	2
TRY	20140623M_SC_RKO_TRY_FR08	20140623M_SC_RKO_TRY_FR08	controllerType=0 controllerNumber=1 scan=2956	823.45544370109	823.45568554378	0.000241842690002159	2	1	674.05944	HLAGEVAK	NA	0	1	1	NP_002799.3	1	0.000497324148038592	2
TRY	20140623M_SC_RKO_TRY_FR08	20140623M_SC_RKO_TRY_FR08	controllerType=0 controllerNumber=1 scan=2966	1294.56544706624	1294.55595847628	-0.00948858996002855	2	1	675.97266	TGSGGVASSSESNR	NA	0	1	1	NP_009096.2	1	0.000466040861238503	2
TRY	20140623M_SC_RKO_TRY_FR08	20140623M_SC_RKO_TRY_FR08	controllerType=0 controllerNumber=1 scan=2982	809.37678215064	809.36163140168	-0.0151507489600817	2	1	678.91668	LYNGSEK	NA	0	1	1	NP_065892.1	1	0.00290117560722016	2
TRY	20140623M_SC_RKO_TRY_FR08	20140623M_SC_RKO_TRY_FR08	controllerType=0 controllerNumber=1 scan=3000	1191.60544706624	1191.60136388398	-0.00408318226004667	2	1	681.92664	IVTDRETGSSK	NA	1	1	1	NP_005372.2	1	0.00158973386697652	2
TRY	20140623M_SC_RKO_TRY_FR08	20140623M_SC_RKO_TRY_FR08	controllerType=0 controllerNumber=1 scan=3005	1204.50830697676	1204.50888891182	0.000581935059926764	2	1	682.71156	HTSALCNSCR	57.021464@5,57.021464@8	0	1	1	NP_006280.3	1	0.0109710071026398	2
TRY	20140623M_SC_RKO_TRY_FR08	20140623M_SC_RKO_TRY_FR08	controllerType=0 controllerNumber=1 scan=3009	1010.53984816932	1010.54003656933	0.00018840001598619	2	1	683.31	KVDQPPEAK	NA	1	1	1	NP_006635.2	1	0.000454767353525673	2
TRY	20140623M_SC_RKO_TRY_FR08	20140623M_SC_RKO_TRY_FR08	controllerType=0 controllerNumber=1 scan=3035	926.493659726782	926.493941174864	0.000281448081977942	2	1	687.84864	THTTALAGR	NA	0	1	1	NP_057417.3	1	0.00205895061367314	2
TRY	20140623M_SC_RKO_TRY_FR08	20140623M_SC_RKO_TRY_FR08	controllerType=0 controllerNumber=1 scan=3049	1220.55568658645	1220.55458972499	-0.00109686145401611	2	1	689.8572	TGSQGQCTQVR	57.021464@6	0	1	1	NP_001022.1	1	0.000481134701804152	2
TRY	20140623M_SC_RKO_TRY_FR08	20140623M_SC_RKO_TRY_FR08	controllerType=0 controllerNumber=1 scan=3059	766.433585380554	766.433432626308	-0.000152754246073528	2	1	691.22766	QLLHEK	NA	0	1	1	NP_001035809.1	2	0.0149404842028606	2
TRY	20140623M_SC_RKO_TRY_FR08	20140623M_SC_RKO_TRY_FR08	controllerType=0 controllerNumber=1 scan=3060	628.353918554052	628.353411926804	-0.000506627248000768	2	1	691.2984	AGPLSGK	NA	0	1	1	NP_004387.1	1	0.00735399156082428	2
TRY	20140623M_SC_RKO_TRY_FR08	20140623M_SC_RKO_TRY_FR08	controllerType=0 controllerNumber=1 scan=3069	853.465530486264	853.465294427828	-0.000236058436030362	2	1	692.89644	IHETNLK	NA	0	1	1	NP_001089.1	1	0.000515296381071075	2
TRY	20140623M_SC_RKO_TRY_FR08	20140623M_SC_RKO_TRY_FR08	controllerType=0 controllerNumber=1 scan=3073	863.39678215064	863.38972931138	-0.00705283925992717	2	1	693.49266	HAWDHAK	NA	0	1	1	NP_057475.2	1	0.0134098229567008	2
TRY	20140623M_SC_RKO_TRY_FR08	20140623M_SC_RKO_TRY_FR08	controllerType=0 controllerNumber=1 scan=3077	940.432740587136	940.433063290572	0.000322703435926996	2	1	694.05066	GKFEDMAK	15.994915@5	1	1	1	NP_002119.1	2	0.00257514051809194	2
TRY	20140623M_SC_RKO_TRY_FR08	20140623M_SC_RKO_TRY_FR08	controllerType=0 controllerNumber=1 scan=3079	1226.64817059936	1226.65959314672	0.0114225473598708	3	1	694.22994	AQTAPNKDVQR	NA	1	1	1	NP_001596.2	1	0.00205836977736296	2
TRY	20140623M_SC_RKO_TRY_FR08	20140623M_SC_RKO_TRY_FR08	controllerType=0 controllerNumber=1 scan=3080	886.512741184586	886.513099982872	0.000358798286015372	2	1	694.33842	VLKGDVEK	NA	1	1	1	NP_005713.1	1	0.000803357739477401	2
TRY	20140623M_SC_RKO_TRY_FR08	20140623M_SC_RKO_TRY_FR08	controllerType=0 controllerNumber=1 scan=3081	990.480282825406	990.480134942012	-0.000147883393992743	2	1	694.44792	AMEAVAAQGK	15.994915@1	0	1	1	NP_002620.1	2	0.00051829175537632	2
TRY	20140623M_SC_RKO_TRY_FR08	20140623M_SC_RKO_TRY_FR08	controllerType=0 controllerNumber=1 scan=3088	970.443113352062	970.443244134124	0.000130782062115031	2	1	695.36178	SKFEDMAK	15.994915@5	1	1	1	NP_001124161.1	3	0.00150756396206242	2
TRY	20140623M_SC_RKO_TRY_FR08	20140623M_SC_RKO_TRY_FR08	controllerType=0 controllerNumber=1 scan=3094	1226.63648941209	1226.63623077218	-0.000258639910043712	2	1	696.1764	AQTAPNKDVQR	NA	1	1	1	NP_001596.2	1	0.00199777323948594	2
TRY	20140623M_SC_RKO_TRY_FR08	20140623M_SC_RKO_TRY_FR08	controllerType=0 controllerNumber=1 scan=3103	875.426020161894	875.427075961288	0.00105579939395284	2	1	697.75932	SFATASHR	NA	0	1	1	NP_055554.1	2	0.0134647095725126	2
TRY	20140623M_SC_RKO_TRY_FR08	20140623M_SC_RKO_TRY_FR08	controllerType=0 controllerNumber=1 scan=3104	1111.56243820204	1111.56269027868	0.000252076641800159	2	1	697.86876	RDPGNTEPVK	NA	1	1	1	NP_060598.3	1	0.00745183491538404	2
TRY	20140623M_SC_RKO_TRY_FR08	20140623M_SC_RKO_TRY_FR08	controllerType=0 controllerNumber=1 scan=3108	1125.51728852479	1125.51827848428	0.000989959492017078	2	1	698.71896	EAPGPAGGGGGGSR	NA	0	1	1	NP_076943.1	1	0.003218342206993	2
TRY	20140623M_SC_RKO_TRY_FR08	20140623M_SC_RKO_TRY_FR08	controllerType=0 controllerNumber=1 scan=3114	809.386493932622	809.381054965644	-0.00543896697809032	2	1	699.79218	LYNGSEK	NA	0	1	1	NP_065892.1	1	0.00461359567814	2
TRY	20140623M_SC_RKO_TRY_FR08	20140623M_SC_RKO_TRY_FR08	controllerType=0 controllerNumber=1 scan=3129	1191.6095240554	1191.6095178623	-6.19309798821632e-06	3	1	702.17508	IVTDRETGSSK	NA	1	1	1	NP_005372.2	1	0.00211588176412172	2
TRY	20140623M_SC_RKO_TRY_FR08	20140623M_SC_RKO_TRY_FR08	controllerType=0 controllerNumber=1 scan=3132	1191.60937217323	1191.60921409795	-0.000158075274157454	2	1	702.42606	IVTDRETGSSK	NA	1	1	1	NP_005372.2	1	0.000420614671290521	2
TRY	20140623M_SC_RKO_TRY_FR08	20140623M_SC_RKO_TRY_FR08	controllerType=0 controllerNumber=1 scan=3145	1204.50544706624	1204.50316909078	-0.0022779754599469	2	1	704.12268	HTSALCNSCR	57.021464@5,57.021464@8	0	1	1	NP_006280.3	1	0.00167707105301162	2
TRY	20140623M_SC_RKO_TRY_FR08	20140623M_SC_RKO_TRY_FR08	controllerType=0 controllerNumber=1 scan=3147	743.45405418775	743.4539691496	-8.50381500185904e-05	2	1	704.3019	KLENLK	NA	1	0	1	NP_004527.2	7	0.000516990336875944	1
TRY	20140623M_SC_RKO_TRY_FR08	20140623M_SC_RKO_TRY_FR08	controllerType=0 controllerNumber=1 scan=3159	800.46811723504	800.46063152058	-0.00748571445990365	2	1	706.11048	ADLINKK	NA	1	1	1	NP_005678.3	1	0.00998389167210298	2
TRY	20140623M_SC_RKO_TRY_FR08	20140623M_SC_RKO_TRY_FR08	controllerType=0 controllerNumber=1 scan=3167	752.41791776673	752.41774746286	-0.000170303870049793	2	1	707.02332	HLQDIK	NA	0	1	1	NP_005960.1	1	0.000498403718030467	2
TRY	20140623M_SC_RKO_TRY_FR08	20140623M_SC_RKO_TRY_FR08	controllerType=0 controllerNumber=1 scan=3176	1314.64544706624	1314.63810208578	-0.00734498046017507	2	1	708.16332	TEGAEATPGAQKR	NA	1	1	1	NP_005522.2	1	0.00199360960979285	2
TRY	20140623M_SC_RKO_TRY_FR08	20140623M_SC_RKO_TRY_FR08	controllerType=0 controllerNumber=1 scan=3182	800.46544706624	800.45529118298	-0.0101558832599267	2	1	708.95832	ADLINKK	NA	1	1	1	NP_005678.3	1	0.0028675076436906	2
TRY	20140623M_SC_RKO_TRY_FR08	20140623M_SC_RKO_TRY_FR08	controllerType=0 controllerNumber=1 scan=3184	1034.4814202364	1034.48134723301	-7.3003395982596e-05	2	1	709.33404	VSSLCNNNK	57.021464@4	0	1	1	NP_079133.3	1	0.000637208628543391	2
TRY	20140623M_SC_RKO_TRY_FR08	20140623M_SC_RKO_TRY_FR08	controllerType=0 controllerNumber=1 scan=3191	1220.5562905089	1220.5557975699	-0.000492938999968828	2	1	710.25456	TGSQGQCTQVR	57.021464@6	0	1	1	NP_001022.1	1	0.000410132744696202	2
TRY	20140623M_SC_RKO_TRY_FR08	20140623M_SC_RKO_TRY_FR08	controllerType=0 controllerNumber=1 scan=3194	866.47267635557	866.47310380504	0.000427449470066676	2	1	710.73858	QGVLTHGR	NA	0	1	1	NP_001001.2	1	0.000512362084939826	2
TRY	20140623M_SC_RKO_TRY_FR08	20140623M_SC_RKO_TRY_FR08	controllerType=0 controllerNumber=1 scan=3198	766.40544706624	766.40230811568	-0.00313895056001456	2	1	711.25866	HIIDNR	NA	0	1	1	NP_006146.1	4	0.0103260221653631	2
TRY	20140623M_SC_RKO_TRY_FR08	20140623M_SC_RKO_TRY_FR08	controllerType=0 controllerNumber=1 scan=3200	628.354895900334	628.355366619368	0.000470719033955902	2	1	711.63384	AGPLSGK	NA	0	1	1	NP_004387.1	1	0.00354882423461594	2
TRY	20140623M_SC_RKO_TRY_FR08	20140623M_SC_RKO_TRY_FR08	controllerType=0 controllerNumber=1 scan=3203	940.472792626738	940.472942416876	0.000149790138152639	2	1	712.08096	HVDSLSQR	NA	0	1	1	NP_001106965.1	3	0.000523114714771492	2
TRY	20140623M_SC_RKO_TRY_FR08	20140623M_SC_RKO_TRY_FR08	controllerType=0 controllerNumber=1 scan=3213	849.446351443946	849.447002981792	0.000651537846124484	2	1	713.55318	QGVLTHGR	-17.026549@0	0	1	1	NP_001001.2	1	0.00100119778466043	2
TRY	20140623M_SC_RKO_TRY_FR08	20140623M_SC_RKO_TRY_FR08	controllerType=0 controllerNumber=1 scan=3223	830.48544706624	830.48472649668	-0.000720569560030526	2	1	714.8862	KLSEINK	NA	1	1	1	NP_113647.1	1	0.00180215915964079	2
TRY	20140623M_SC_RKO_TRY_FR08	20140623M_SC_RKO_TRY_FR08	controllerType=0 controllerNumber=1 scan=3236	990.48544706624	990.49046342368	0.00501635744001305	2	1	716.88618	AMEAVAAQGK	15.994915@1	0	1	1	NP_002620.1	2	0.00183344882916628	2
TRY	20140623M_SC_RKO_TRY_FR08	20140623M_SC_RKO_TRY_FR08	controllerType=0 controllerNumber=1 scan=3237	1856.72544706624	1856.73830868008	0.0128616138399593	2	1	716.99766	SGGSGGCSGAGGASNCGTGSGR	57.021464@6,57.021464@15	0	1	1	NP_055567.2	1	0.00400778168123841	2
TRY	20140623M_SC_RKO_TRY_FR08	20140623M_SC_RKO_TRY_FR08	controllerType=0 controllerNumber=1 scan=3244	1393.63333116268	1393.62918599186	-0.00414517081821941	3	1	718.06404	FNGGHSPTHSPEK	NA	0	1	1	NP_036252.1	1	0.0134786335962167	2
TRY	20140623M_SC_RKO_TRY_FR08	20140623M_SC_RKO_TRY_FR08	controllerType=0 controllerNumber=1 scan=3248	1393.63678215064	1393.63608796778	-0.000694182860115689	2	1	718.65996	FNGGHSPTHSPEK	NA	0	1	1	NP_036252.1	1	0.00052546741858347	2
TRY	20140623M_SC_RKO_TRY_FR08	20140623M_SC_RKO_TRY_FR08	controllerType=0 controllerNumber=1 scan=3254	1429.71817059936	1429.70898722542	-0.00918337394000446	3	1	719.47368	QATENAKEEVRR	NA	2	1	1	NP_001395.1	1	0.0101538966911624	2
TRY	20140623M_SC_RKO_TRY_FR08	20140623M_SC_RKO_TRY_FR08	controllerType=0 controllerNumber=1 scan=3279	923.48544706624	923.47718150278	-0.00826556345998597	2	1	723.14304	HGLATAGAAR	NA	0	1	1	NP_071926.4	1	0.0106922033475367	2
TRY	20140623M_SC_RKO_TRY_FR08	20140623M_SC_RKO_TRY_FR08	controllerType=0 controllerNumber=1 scan=3284	889.432952085768	889.433152038336	0.000199952567868422	2	1	724.09998	ITGCASPGK	57.021464@3	0	1	1	NP_006421.2	1	0.00100882670856402	2
TRY	20140623M_SC_RKO_TRY_FR08	20140623M_SC_RKO_TRY_FR08	controllerType=0 controllerNumber=1 scan=3289	743.454405990912	743.454672755924	0.000266765012042924	2	1	724.68972	KLENLK	NA	1	0	1	NP_004527.2	7	0.000505852510109808	1
TRY	20140623M_SC_RKO_TRY_FR08	20140623M_SC_RKO_TRY_FR08	controllerType=0 controllerNumber=1 scan=3292	773.382333170728	773.382629426156	0.000296255427997494	2	1	725.17536	WAAGQNK	NA	0	1	1	NP_003783.1	1	0.0102215034396726	2
TRY	20140623M_SC_RKO_TRY_FR08	20140623M_SC_RKO_TRY_FR08	controllerType=0 controllerNumber=1 scan=3305	1345.66341410224	1345.66419975297	0.000785650735906529	3	1	727.09674	EEYEGPNKKPR	NA	2	1	1	NP_005057.1	1	0.00185958325054541	2
TRY	20140623M_SC_RKO_TRY_FR08	20140623M_SC_RKO_TRY_FR08	controllerType=0 controllerNumber=1 scan=3306	1095.58544706624	1095.59238924088	0.00694217464001667	2	1	727.20618	SHVLQQTQR	NA	0	1	1	NP_001155899.1	3	0.00153402077582685	2
TRY	20140623M_SC_RKO_TRY_FR08	20140623M_SC_RKO_TRY_FR08	controllerType=0 controllerNumber=1 scan=3309	902.462376414234	902.463737310668	0.00136089643399373	2	1	727.49694	HAQSGYLK	NA	0	1	1	NP_003754.2	1	0.000514079754430707	2
TRY	20140623M_SC_RKO_TRY_FR08	20140623M_SC_RKO_TRY_FR08	controllerType=0 controllerNumber=1 scan=3311	752.418232169952	752.418376269304	0.000144099351928162	2	1	727.87236	HLQDIK	NA	0	1	1	NP_005960.1	1	0.00157388760393212	2
TRY	20140623M_SC_RKO_TRY_FR08	20140623M_SC_RKO_TRY_FR08	controllerType=0 controllerNumber=1 scan=3319	816.41399419383	816.41498569496	0.000991501129988137	2	1	729.02406	HQEYLK	NA	0	1	1	NP_063940.1	2	0.00052448469550497	2
TRY	20140623M_SC_RKO_TRY_FR08	20140623M_SC_RKO_TRY_FR08	controllerType=0 controllerNumber=1 scan=3320	1078.54806687988	1078.54417796966	-0.00388891021998461	2	1	729.13356	VNVGAGSHPNK	NA	0	1	1	NP_001104026.1	2	0.0110373498201792	2
TRY	20140623M_SC_RKO_TRY_FR08	20140623M_SC_RKO_TRY_FR08	controllerType=0 controllerNumber=1 scan=3324	1396.56903678907	1396.56696041863	-0.002076370433997	2	1	729.73056	VDCTANTNTCNK	57.021464@2,57.021464@9	0	1	1	NP_005304.3	1	0.000460618380807063	2
TRY	20140623M_SC_RKO_TRY_FR08	20140623M_SC_RKO_TRY_FR08	controllerType=0 controllerNumber=1 scan=3326	1345.66184327766	1345.66105810383	-0.000785173835993191	2	1	729.94968	EEYEGPNKKPR	NA	2	1	1	NP_005057.1	1	0.000517659610903343	2
TRY	20140623M_SC_RKO_TRY_FR08	20140623M_SC_RKO_TRY_FR08	controllerType=0 controllerNumber=1 scan=3331	1124.56544706624	1124.57345903398	0.00801196774000346	2	1	730.65534	LTTSHPGEQR	NA	0	1	1	NP_079415.3	1	0.00329020452920674	2
TRY	20140623M_SC_RKO_TRY_FR08	20140623M_SC_RKO_TRY_FR08	controllerType=0 controllerNumber=1 scan=3339	866.472843486108	866.473438066116	0.000594580008055345	2	1	731.53494	QGVLTHGR	NA	0	1	1	NP_001001.2	1	0.000512005146141841	2
TRY	20140623M_SC_RKO_TRY_FR08	20140623M_SC_RKO_TRY_FR08	controllerType=0 controllerNumber=1 scan=3344	671.407868607558	671.407879479816	1.08722580307585e-05	2	1	732.39702	RLIDR	NA	1	0	1	NP_149062.1	11	0.011398837329025	1
TRY	20140623M_SC_RKO_TRY_FR08	20140623M_SC_RKO_TRY_FR08	controllerType=0 controllerNumber=1 scan=3344	671.407868607558	671.407879479816	1.08722580307585e-05	2	1	732.39702	RILDR	NA	1	0	1	NP_000693.1	8	0.011398837329025	1
TRY	20140623M_SC_RKO_TRY_FR08	20140623M_SC_RKO_TRY_FR08	controllerType=0 controllerNumber=1 scan=3344	671.407868607558	671.407879479816	1.08722580307585e-05	2	1	732.39702	RIIDR	NA	1	0	1	NP_002603.1	4	0.011398837329025	1
TRY	20140623M_SC_RKO_TRY_FR08	20140623M_SC_RKO_TRY_FR08	controllerType=0 controllerNumber=1 scan=3350	940.46544706624	940.45825129588	-0.0071957703598855	2	1	732.92184	HVDSLSQR	NA	0	1	1	NP_001106965.1	3	0.00358506753865447	2
TRY	20140623M_SC_RKO_TRY_FR08	20140623M_SC_RKO_TRY_FR08	controllerType=0 controllerNumber=1 scan=3353	1603.77678215064	1603.76936415108	-0.00741799955994793	2	1	733.40748	HLVYESDKNKDEK	NA	2	1	1	NP_002892.1	1	0.000293702358030268	2
TRY	20140623M_SC_RKO_TRY_FR08	20140623M_SC_RKO_TRY_FR08	controllerType=0 controllerNumber=1 scan=3356	1603.78439956908	1603.78459898795	0.000199418876036361	4	1	733.69734	HLVYESDKNKDEK	NA	2	1	1	NP_002892.1	1	0.0136233607120325	2
TRY	20140623M_SC_RKO_TRY_FR08	20140623M_SC_RKO_TRY_FR08	controllerType=0 controllerNumber=1 scan=3357	1603.78450343279	1603.78480671538	0.000303282591175957	3	1	733.76808	HLVYESDKNKDEK	NA	2	1	1	NP_002892.1	1	0.000517173073828753	2
TRY	20140623M_SC_RKO_TRY_FR08	20140623M_SC_RKO_TRY_FR08	controllerType=0 controllerNumber=1 scan=3362	1130.53169831271	1130.53178234691	8.40342061110277e-05	2	1	734.23704	AAPASSAGASDAR	NA	0	1	1	NP_079106.3	1	0.00046455120619456	2
TRY	20140623M_SC_RKO_TRY_FR08	20140623M_SC_RKO_TRY_FR08	controllerType=0 controllerNumber=1 scan=3373	965.530074145078	965.530718856156	0.000644711077825377	2	1	735.56172	HVSNAPLTK	NA	0	1	1	NP_620706.1	2	0.000376757674015956	2
TRY	20140623M_SC_RKO_TRY_FR08	20140623M_SC_RKO_TRY_FR08	controllerType=0 controllerNumber=1 scan=3374	628.353436418864	628.352447656428	-0.000988762436008983	2	1	735.63246	AGPLSGK	NA	0	1	1	NP_004387.1	1	0.0115715853481378	2
TRY	20140623M_SC_RKO_TRY_FR08	20140623M_SC_RKO_TRY_FR08	controllerType=0 controllerNumber=1 scan=3375	993.607938100287	993.607527743574	-0.000410356712905013	3	1	735.7032	VIREPKPR	NA	2	1	1	NP_004095.4	1	0.00184745608622299	2
TRY	20140623M_SC_RKO_TRY_FR08	20140623M_SC_RKO_TRY_FR08	controllerType=0 controllerNumber=1 scan=3378	1004.52544706624	1004.50066967688	-0.0247773893601106	2	1	735.99294	VTLSTDKNK	NA	1	1	1	NP_038203.2	2	0.00700759258686318	2
TRY	20140623M_SC_RKO_TRY_FR08	20140623M_SC_RKO_TRY_FR08	controllerType=0 controllerNumber=1 scan=3394	1534.72544706624	1534.71983471338	-0.00561235286022566	2	1	737.92458	LKDAVAHCHEAER	57.021464@7	1	1	1	NP_006258.3	3	0.000363585217158575	2
TRY	20140623M_SC_RKO_TRY_FR08	20140623M_SC_RKO_TRY_FR08	controllerType=0 controllerNumber=1 scan=3395	1534.73107374091	1534.73108806272	1.43218078392238e-05	4	1	737.99532	LKDAVAHCHEAER	57.021464@7	1	1	1	NP_006258.3	3	0.00439638258342199	2
TRY	20140623M_SC_RKO_TRY_FR08	20140623M_SC_RKO_TRY_FR08	controllerType=0 controllerNumber=1 scan=3396	1534.73239518632	1534.73373095354	0.00133576721805184	3	1	738.06606	LKDAVAHCHEAER	57.021464@7	1	1	1	NP_006258.3	3	0.000713457402080073	2
TRY	20140623M_SC_RKO_TRY_FR08	20140623M_SC_RKO_TRY_FR08	controllerType=0 controllerNumber=1 scan=3407	1047.48544706624	1047.49350026898	0.00805320274002952	2	1	739.51326	YKHDYVSH	NA	1	1	1	NP_001135452.1	3	0.000530574387317864	2
TRY	20140623M_SC_RKO_TRY_FR08	20140623M_SC_RKO_TRY_FR08	controllerType=0 controllerNumber=1 scan=3412	978.561188641008	978.561313368616	0.000124727608067587	3	1	739.9443	TEVHIRPK	NA	1	1	1	NP_056991.2	1	0.00611805112986358	2
TRY	20140623M_SC_RKO_TRY_FR08	20140623M_SC_RKO_TRY_FR08	controllerType=0 controllerNumber=1 scan=3415	809.450454964008	809.450124745516	-0.000330218492081258	2	1	740.16882	GSQHLIR	NA	0	1	1	NP_115712.1	1	0.0143283489289964	2
TRY	20140623M_SC_RKO_TRY_FR08	20140623M_SC_RKO_TRY_FR08	controllerType=0 controllerNumber=1 scan=3416	1400.63492139503	1400.63441509067	-0.000506304365899268	3	1	740.27748	LVQGAESGCHSEK	57.021464@8	0	1	1	NP_085133.1	1	0.00327416317862421	2
TRY	20140623M_SC_RKO_TRY_FR08	20140623M_SC_RKO_TRY_FR08	controllerType=0 controllerNumber=1 scan=3417	978.560258419096	978.559452924792	-0.000805494303904197	2	1	740.38692	TEVHIRPK	NA	1	1	1	NP_056991.2	1	0.000466905882263312	2
TRY	20140623M_SC_RKO_TRY_FR08	20140623M_SC_RKO_TRY_FR08	controllerType=0 controllerNumber=1 scan=3423	670.424527987462	670.425213824424	0.00068583696213409	2	1	741.3591	RGLLGR	NA	1	0	1	NP_001191827.1	7	0.00358046479992094	1
TRY	20140623M_SC_RKO_TRY_FR08	20140623M_SC_RKO_TRY_FR08	controllerType=0 controllerNumber=1 scan=3424	727.449528688774	727.453751503448	0.00422281467388075	2	1	741.42984	RGLLNR	NA	1	1	1	NP_001229430.1	1	0.000522839890805303	2
TRY	20140623M_SC_RKO_TRY_FR08	20140623M_SC_RKO_TRY_FR08	controllerType=0 controllerNumber=1 scan=3428	1400.63666755601	1400.63790741263	0.0012398566138927	2	1	741.82824	LVQGAESGCHSEK	57.021464@8	0	1	1	NP_085133.1	1	0.000517839983864143	2
TRY	20140623M_SC_RKO_TRY_FR08	20140623M_SC_RKO_TRY_FR08	controllerType=0 controllerNumber=1 scan=3440	1222.56544706624	1222.56316911918	-0.00227794706006534	2	1	743.31156	STTGAPSTTADSK	NA	0	1	1	NP_056197.2	1	0.000495372362182419	2
TRY	20140623M_SC_RKO_TRY_FR08	20140623M_SC_RKO_TRY_FR08	controllerType=0 controllerNumber=1 scan=3457	743.454858573504	743.455577921108	0.000719347603990173	2	1	745.73844	KLENLK	NA	1	0	1	NP_004527.2	7	0.00180660091289735	1
TRY	20140623M_SC_RKO_TRY_FR08	20140623M_SC_RKO_TRY_FR08	controllerType=0 controllerNumber=1 scan=3458	1110.48544706624	1110.49111507428	0.00566800804017475	2	1	745.92498	VAMTAEACSR	15.994915@2,57.021464@7	0	1	1	NP_066961.2	1	0.0114014729768141	2
TRY	20140623M_SC_RKO_TRY_FR08	20140623M_SC_RKO_TRY_FR08	controllerType=0 controllerNumber=1 scan=3472	939.456194357178	939.456124223456	-7.0133721919774e-05	2	1	747.98604	AAEHAWQK	NA	0	1	1	NP_001122083.1	3	0.000470520541811066	2
TRY	20140623M_SC_RKO_TRY_FR08	20140623M_SC_RKO_TRY_FR08	controllerType=0 controllerNumber=1 scan=3482	1079.53580808262	1079.53564479033	-0.00016329228401446	2	1	749.60946	IYDREQTR	NA	1	1	1	NP_003861.1	1	0.00958425790243955	2
TRY	20140623M_SC_RKO_TRY_FR08	20140623M_SC_RKO_TRY_FR08	controllerType=0 controllerNumber=1 scan=3483	752.417969668982	752.417851267364	-0.000118401618124153	2	1	749.6802	HLQDIK	NA	0	1	1	NP_005960.1	1	0.000699884165170084	2
TRY	20140623M_SC_RKO_TRY_FR08	20140623M_SC_RKO_TRY_FR08	controllerType=0 controllerNumber=1 scan=3492	1188.63817059936	1188.68760597182	0.0494353724598113	3	1	750.69768	VHHEPQLSDK	NA	0	1	1	NP_001186601.1	4	0.000775265870479785	2
TRY	20140623M_SC_RKO_TRY_FR08	20140623M_SC_RKO_TRY_FR08	controllerType=0 controllerNumber=1 scan=3507	933.513076415678	933.513042163556	-3.42521219636183e-05	2	1	752.69682	VTTVTSAQK	NA	0	1	1	NP_001108488.1	1	0.013710327807902	2
TRY	20140623M_SC_RKO_TRY_FR08	20140623M_SC_RKO_TRY_FR08	controllerType=0 controllerNumber=1 scan=3516	1016.54035196652	1016.54037546175	2.34952229902774e-05	3	1	753.84084	HYTEAIKR	NA	1	1	1	NP_006810.1	1	0.000769522146137593	2
TRY	20140623M_SC_RKO_TRY_FR08	20140623M_SC_RKO_TRY_FR08	controllerType=0 controllerNumber=1 scan=3520	1016.54000121617	1016.53967396103	-0.000327255133925064	2	1	754.20036	HYTEAIKR	NA	1	1	1	NP_006810.1	1	0.000459729840507357	2
TRY	20140623M_SC_RKO_TRY_FR08	20140623M_SC_RKO_TRY_FR08	controllerType=0 controllerNumber=1 scan=3521	1040.56323985843	1040.56502187296	0.00178201452786197	2	1	754.3098	VRGEVAPDAK	NA	1	1	1	NP_002296.1	1	0.000479388722755201	2
TRY	20140623M_SC_RKO_TRY_FR08	20140623M_SC_RKO_TRY_FR08	controllerType=0 controllerNumber=1 scan=3527	1157.59678215064	1157.57827997288	-0.0185021777601833	2	1	755.0796	IAEVGAGGNKSR	NA	1	1	1	NP_005850.1	1	0.000519813727743078	2
TRY	20140623M_SC_RKO_TRY_FR08	20140623M_SC_RKO_TRY_FR08	controllerType=0 controllerNumber=1 scan=3530	1188.58933757063	1188.58993991437	0.000602343733817179	2	1	755.37048	VHHEPQLSDK	NA	0	1	1	NP_001186601.1	4	0.000510149711286374	2
TRY	20140623M_SC_RKO_TRY_FR08	20140623M_SC_RKO_TRY_FR08	controllerType=0 controllerNumber=1 scan=3532	995.395804766942	995.392917393284	-0.0028873736581545	2	1	755.74602	CAQGCICK	57.021464@0,57.021464@4,57.021464@6	0	1	1	NP_005937.2	4	0.00474469939742473	2
TRY	20140623M_SC_RKO_TRY_FR08	20140623M_SC_RKO_TRY_FR08	controllerType=0 controllerNumber=1 scan=3548	1074.57066875604	1074.61665910499	0.0459903489438602	3	1	757.69884	TFHHVYSGK	NA	0	1	1	NP_004719.2	1	0.00637942819008766	2
TRY	20140623M_SC_RKO_TRY_FR08	20140623M_SC_RKO_TRY_FR08	controllerType=0 controllerNumber=1 scan=3554	885.49234194366	885.49270259212	0.000360648459945878	2	1	758.39508	LVAAEQQK	NA	0	1	1	NP_036591.2	1	0.013736611174345	2
TRY	20140623M_SC_RKO_TRY_FR08	20140623M_SC_RKO_TRY_FR08	controllerType=0 controllerNumber=1 scan=3567	1087.5148598318	1087.5151524328	0.000292600999955539	2	1	760.05462	GSETPGATPGSK	NA	0	1	1	NP_036565.2	1	0.000497590562926387	2
TRY	20140623M_SC_RKO_TRY_FR08	20140623M_SC_RKO_TRY_FR08	controllerType=0 controllerNumber=1 scan=3570	1428.6988067976	1428.7018941013	0.00308730369988552	3	1	760.38108	LTSQAHSSNTVER	NA	0	1	1	NP_031373.2	1	0.000743449676994159	2
TRY	20140623M_SC_RKO_TRY_FR08	20140623M_SC_RKO_TRY_FR08	controllerType=0 controllerNumber=1 scan=3575	890.507233211652	890.507169414904	-6.37967480088264e-05	2	1	761.08206	KVTLSTDK	NA	1	1	1	NP_038203.2	2	0.00493848330883667	2
TRY	20140623M_SC_RKO_TRY_FR08	20140623M_SC_RKO_TRY_FR08	controllerType=0 controllerNumber=1 scan=3579	1073.53374851887	1073.53219436485	-0.00155415402605286	2	1	761.6385	VSSLDTSTHK	NA	0	1	1	NP_076950.1	1	0.000524281930061897	2
TRY	20140623M_SC_RKO_TRY_FR08	20140623M_SC_RKO_TRY_FR08	controllerType=0 controllerNumber=1 scan=3581	1079.56416262141	1079.56720174992	0.00303912851200039	2	1	761.81868	LAYQTDNKK	NA	1	1	1	NP_060245.2	1	0.0018678807364917	2
TRY	20140623M_SC_RKO_TRY_FR08	20140623M_SC_RKO_TRY_FR08	controllerType=0 controllerNumber=1 scan=3587	2023.95817059936	2023.94919787142	-0.00897272793986303	3	1	762.5166	AEGGGGGGRPGAPAAGDGKTEQK	NA	2	1	1	NP_114032.2	1	0.000666179185105803	2
TRY	20140623M_SC_RKO_TRY_FR08	20140623M_SC_RKO_TRY_FR08	controllerType=0 controllerNumber=1 scan=3592	2023.96792624146	2023.96870915561	0.000782914156161496	4	1	763.00296	AEGGGGGGRPGAPAAGDGKTEQK	NA	2	1	1	NP_114032.2	1	0.00395471548249357	2
TRY	20140623M_SC_RKO_TRY_FR08	20140623M_SC_RKO_TRY_FR08	controllerType=0 controllerNumber=1 scan=3598	1188.58968307581	1188.59063092472	0.000947848909845561	3	1	763.81512	VHHEPQLSDK	NA	0	1	1	NP_001186601.1	4	0.00094506334490164	2
TRY	20140623M_SC_RKO_TRY_FR08	20140623M_SC_RKO_TRY_FR08	controllerType=0 controllerNumber=1 scan=3600	783.48544706624	783.48545477818	7.7119399293224e-06	2	1	763.99434	EGKPLLK	NA	1	1	1	NP_001952.1	1	0.00932022879155142	2
TRY	20140623M_SC_RKO_TRY_FR08	20140623M_SC_RKO_TRY_FR08	controllerType=0 controllerNumber=1 scan=3609	1188.55842240774	1188.52810958858	-0.0303128191621909	3	1	765.46902	VHHEPQLSDK	NA	0	1	1	NP_001186601.1	4	0.00569008099421538	2
TRY	20140623M_SC_RKO_TRY_FR08	20140623M_SC_RKO_TRY_FR08	controllerType=0 controllerNumber=1 scan=3610	1353.69817059936	1353.71739398102	0.0192233816599128	3	1	765.57744	LHHSEAPELHGK	NA	0	1	1	NP_689862.1	1	0.00593907530869634	2
TRY	20140623M_SC_RKO_TRY_FR08	20140623M_SC_RKO_TRY_FR08	controllerType=0 controllerNumber=1 scan=3613	743.455127577774	743.456115929648	0.000988351873957072	2	1	766.06212	KLENLK	NA	1	0	1	NP_004527.2	7	0.000917702804313424	1
TRY	20140623M_SC_RKO_TRY_FR08	20140623M_SC_RKO_TRY_FR08	controllerType=0 controllerNumber=1 scan=3614	886.51393344891	886.51548451152	0.00155106261001947	2	1	766.17474	IKELEQK	NA	1	1	1	NP_002613.2	1	0.00353781192023647	2
TRY	20140623M_SC_RKO_TRY_FR08	20140623M_SC_RKO_TRY_FR08	controllerType=0 controllerNumber=1 scan=3614	886.51393344891	886.51548451152	0.00155106261001947	2	1	766.17474	LKELEQK	NA	1	0	1	NP_002465.1	4	0.00353781192023647	1
TRY	20140623M_SC_RKO_TRY_FR08	20140623M_SC_RKO_TRY_FR08	controllerType=0 controllerNumber=1 scan=3625	1537.72428135009	1537.72523147228	0.000950122189806279	3	1	767.34258	AEGGGGGGRPGAPAAGDGK	NA	1	1	1	NP_114032.2	1	0.000732332937137506	2
TRY	20140623M_SC_RKO_TRY_FR08	20140623M_SC_RKO_TRY_FR08	controllerType=0 controllerNumber=1 scan=3633	1537.72237340316	1537.72141557841	-0.000957824743863966	2	1	768.33822	AEGGGGGGRPGAPAAGDGK	NA	1	1	1	NP_114032.2	1	0.000492949853453831	2
TRY	20140623M_SC_RKO_TRY_FR08	20140623M_SC_RKO_TRY_FR08	controllerType=0 controllerNumber=1 scan=3641	1087.48544741721	1087.48147972162	-0.00396769559210952	2	1	769.25388	NSTPSEPGSGR	NA	0	1	1	NP_004485.1	1	0.00248612056754885	2
TRY	20140623M_SC_RKO_TRY_FR08	20140623M_SC_RKO_TRY_FR08	controllerType=0 controllerNumber=1 scan=3644	730.434221570456	730.434705006112	0.000483435655951325	2	1	769.73718	RSDLLK	NA	1	1	1	NP_001367.2	1	0.00232430522730915	2
TRY	20140623M_SC_RKO_TRY_FR08	20140623M_SC_RKO_TRY_FR08	controllerType=0 controllerNumber=1 scan=3648	1129.58889359644	1129.58978024748	0.000886651041810183	3	1	770.02788	EHPTVVPSHK	NA	0	1	1	NP_001041675.1	2	0.00798166386562751	2
TRY	20140623M_SC_RKO_TRY_FR08	20140623M_SC_RKO_TRY_FR08	controllerType=0 controllerNumber=1 scan=3679	1083.52390314143	1083.52344517536	-0.000457966069689064	2	1	773.84622	QCLVTHNGR	57.021464@1	0	1	1	NP_001230301.1	6	0.000523200476252327	2
TRY	20140623M_SC_RKO_TRY_FR08	20140623M_SC_RKO_TRY_FR08	controllerType=0 controllerNumber=1 scan=3681	1626.73343212399	1626.73357745628	0.000145332292277089	2	1	774.02748	EGTGSTATSSSSTAGAAGK	NA	0	1	1	NP_003747.1	1	0.000303902233496365	2
TRY	20140623M_SC_RKO_TRY_FR08	20140623M_SC_RKO_TRY_FR08	controllerType=0 controllerNumber=1 scan=3683	1095.58052076366	1095.58253663572	0.00201587205992837	2	1	774.24648	GTQASHQVLR	NA	0	1	1	NP_003487.1	2	0.000515631473501302	2
TRY	20140623M_SC_RKO_TRY_FR08	20140623M_SC_RKO_TRY_FR08	controllerType=0 controllerNumber=1 scan=3707	1341.65678215064	1341.64987321728	-0.00690893335968212	2	1	777.52194	QQQQQQNDVVK	NA	0	1	1	NP_006852.1	1	0.000491023667919627	2
TRY	20140623M_SC_RKO_TRY_FR08	20140623M_SC_RKO_TRY_FR08	controllerType=0 controllerNumber=1 scan=3709	751.332653913038	751.332998018976	0.000344105937983841	2	1	777.7032	FGSGPCK	57.021464@5	0	1	1	NP_065392.1	1	0.0114420734439048	2
TRY	20140623M_SC_RKO_TRY_FR08	20140623M_SC_RKO_TRY_FR08	controllerType=0 controllerNumber=1 scan=3710	1135.6172223038	1135.61724574739	2.34435960919654e-05	2	1	777.81282	IGKPHTVPCK	57.021464@8	1	1	1	NP_002943.2	1	0.0133665668085548	2
TRY	20140623M_SC_RKO_TRY_FR08	20140623M_SC_RKO_TRY_FR08	controllerType=0 controllerNumber=1 scan=3711	1216.58544706624	1216.57601089518	-0.00943617106008787	2	1	777.92232	TSYAQHQQVR	NA	0	1	1	NP_000997.1	1	0.000495852288616531	2
TRY	20140623M_SC_RKO_TRY_FR08	20140623M_SC_RKO_TRY_FR08	controllerType=0 controllerNumber=1 scan=3742	974.53974013505	974.5398205008	8.03657500227928e-05	2	1	782.79108	KIQSLGDSK	NA	1	1	1	NP_001596.2	1	0.000397380375467376	2
TRY	20140623M_SC_RKO_TRY_FR08	20140623M_SC_RKO_TRY_FR08	controllerType=0 controllerNumber=1 scan=3743	920.470868310908	920.470156417716	-0.000711893192033131	2	1	782.89962	AFQATQQK	NA	0	1	1	NP_085151.1	1	0.00704097522471504	2
TRY	20140623M_SC_RKO_TRY_FR08	20140623M_SC_RKO_TRY_FR08	controllerType=0 controllerNumber=1 scan=3744	1340.62268700344	1340.62321338657	0.000526383135138531	3	1	783.00822	SQEHFSHNTVR	NA	0	1	1	NP_001135825.1	2	0.000792674369807166	2
TRY	20140623M_SC_RKO_TRY_FR08	20140623M_SC_RKO_TRY_FR08	controllerType=0 controllerNumber=1 scan=3748	1136.65580588102	1136.65625353295	0.000447651923877856	2	1	783.42234	SVHKVEPITK	NA	1	1	1	NP_002778.1	1	0.000431012955698491	2
TRY	20140623M_SC_RKO_TRY_FR08	20140623M_SC_RKO_TRY_FR08	controllerType=0 controllerNumber=1 scan=3752	1028.47027027199	1028.46961199049	-0.000658281506048297	2	1	784.01706	HSDGNLCVK	57.021464@6	0	1	1	NP_003124.1	1	0.000485089081741244	2
TRY	20140623M_SC_RKO_TRY_FR08	20140623M_SC_RKO_TRY_FR08	controllerType=0 controllerNumber=1 scan=3753	1156.56474912077	1156.56360667033	-0.00114245043391747	2	1	784.12662	AAHGCVTAVSGK	57.021464@4	0	1	1	NP_006274.2	1	0.000343271159022998	2
TRY	20140623M_SC_RKO_TRY_FR08	20140623M_SC_RKO_TRY_FR08	controllerType=0 controllerNumber=1 scan=3756	1197.59756129482	1197.59615702744	-0.00140426737993948	2	1	784.45524	ISHLQEEQSK	NA	0	1	1	NP_055592.2	1	0.000501142023304754	2
TRY	20140623M_SC_RKO_TRY_FR08	20140623M_SC_RKO_TRY_FR08	controllerType=0 controllerNumber=1 scan=3761	659.385279342008	659.385167725316	-0.000111616692038297	2	1	785.08188	LAEVTK	NA	0	1	1	NP_001024.1	1	0.0136441119933568	2
TRY	20140623M_SC_RKO_TRY_FR08	20140623M_SC_RKO_TRY_FR08	controllerType=0 controllerNumber=1 scan=3762	783.47678215064	783.46812494698	-0.00865720366005007	2	1	785.19036	EGKPLLK	NA	1	1	1	NP_001952.1	1	0.00961875335785556	2
TRY	20140623M_SC_RKO_TRY_FR08	20140623M_SC_RKO_TRY_FR08	controllerType=0 controllerNumber=1 scan=3764	729.439002081942	729.439515002184	0.00051292024193117	2	1	785.5656	IQTVAAK	NA	0	1	1	NP_001244127.1	2	0.0131884481449631	2
TRY	20140623M_SC_RKO_TRY_FR08	20140623M_SC_RKO_TRY_FR08	controllerType=0 controllerNumber=1 scan=3766	1168.56255800905	1168.5625955417	3.75326490029693e-05	3	1	785.70696	QHAYEHSLGK	NA	0	1	1	NP_001157661.1	2	0.000772343083171937	2
TRY	20140623M_SC_RKO_TRY_FR08	20140623M_SC_RKO_TRY_FR08	controllerType=0 controllerNumber=1 scan=3774	1136.65485405527	1136.65434988144	-0.00050417382908563	3	1	786.62886	SVHKVEPITK	NA	1	1	1	NP_002778.1	1	0.000747575578394103	2
TRY	20140623M_SC_RKO_TRY_FR08	20140623M_SC_RKO_TRY_FR08	controllerType=0 controllerNumber=1 scan=3776	1168.56173443993	1168.56094840345	-0.000786036473982676	2	1	786.8091	QHAYEHSLGK	NA	0	1	1	NP_001157661.1	2	0.000509555177312559	2
TRY	20140623M_SC_RKO_TRY_FR08	20140623M_SC_RKO_TRY_FR08	controllerType=0 controllerNumber=1 scan=3832	1295.6571736087	1295.6561354418	-0.00103816690079839	3	1	794.46786	LGIHEDSQNRK	NA	1	1	1	NP_005339.3	2	0.00572623919294277	2
TRY	20140623M_SC_RKO_TRY_FR08	20140623M_SC_RKO_TRY_FR08	controllerType=0 controllerNumber=1 scan=3837	1417.71817059936	1417.70496448002	-0.0132061193401114	3	1	795.09234	DAVTYTEHAKRK	NA	2	1	1	NP_003486.1	14	0.0106904349691955	2
TRY	20140623M_SC_RKO_TRY_FR08	20140623M_SC_RKO_TRY_FR08	controllerType=0 controllerNumber=1 scan=3844	1295.66544706624	1295.67268235688	0.00723529064021022	2	1	796.13022	LGIHEDSQNRK	NA	1	1	1	NP_005339.3	2	0.00168871600836782	2
TRY	20140623M_SC_RKO_TRY_FR08	20140623M_SC_RKO_TRY_FR08	controllerType=0 controllerNumber=1 scan=3860	1275.69027687468	1275.68701909996	-0.00325777472016853	3	1	798.60996	ETGEHLVHVKK	NA	1	1	1	NP_001104026.1	2	0.00084717076042473	2
TRY	20140623M_SC_RKO_TRY_FR08	20140623M_SC_RKO_TRY_FR08	controllerType=0 controllerNumber=1 scan=3862	1150.58544706624	1150.58791298548	0.00246591923996675	2	1	798.82812	LTNSSSTGTVGK	NA	0	1	1	NP_775840.3	1	0.000480879240038185	2
TRY	20140623M_SC_RKO_TRY_FR08	20140623M_SC_RKO_TRY_FR08	controllerType=0 controllerNumber=1 scan=3877	957.502388178772	957.501561674044	-0.000826504727911015	2	1	801.30636	QLAQYHAK	NA	0	1	1	NP_002799.3	1	0.000517235434963928	2
TRY	20140623M_SC_RKO_TRY_FR08	20140623M_SC_RKO_TRY_FR08	controllerType=0 controllerNumber=1 scan=3879	1275.69678215064	1275.70002965188	0.0032475012399118	2	1	801.52548	ETGEHLVHVKK	NA	1	1	1	NP_001104026.1	2	0.000470135066937326	2
TRY	20140623M_SC_RKO_TRY_FR08	20140623M_SC_RKO_TRY_FR08	controllerType=0 controllerNumber=1 scan=3881	1341.66544706624	1341.66720304848	0.00175598224018358	2	1	801.74448	QQQQQQNDVVK	NA	0	1	1	NP_006852.1	1	0.013506440726372	2
TRY	20140623M_SC_RKO_TRY_FR08	20140623M_SC_RKO_TRY_FR08	controllerType=0 controllerNumber=1 scan=3888	824.475297573604	824.474992197708	-0.000305375895891302	2	1	803.13834	TLVVHEK	NA	0	1	1	NP_000445.1	1	0.00722403631440378	2
TRY	20140623M_SC_RKO_TRY_FR08	20140623M_SC_RKO_TRY_FR08	controllerType=0 controllerNumber=1 scan=3890	920.47228244403	920.47298468396	0.000702239929978532	2	1	803.55198	AFQATQQK	NA	0	1	1	NP_085151.1	1	0.00321245574468224	2
TRY	20140623M_SC_RKO_TRY_FR08	20140623M_SC_RKO_TRY_FR08	controllerType=0 controllerNumber=1 scan=3892	974.52811723504	974.51657470078	-0.011542534260002	2	1	803.69346	KIQSLGDSK	NA	1	1	1	NP_001596.2	1	0.000493075150763244	2
TRY	20140623M_SC_RKO_TRY_FR08	20140623M_SC_RKO_TRY_FR08	controllerType=0 controllerNumber=1 scan=3896	1136.65429442024	1136.65323061137	-0.00106380886404622	2	1	804.21114	SVHKVEPITK	NA	1	1	1	NP_002778.1	1	0.000441127280446586	2
TRY	20140623M_SC_RKO_TRY_FR08	20140623M_SC_RKO_TRY_FR08	controllerType=0 controllerNumber=1 scan=3910	1168.56128743135	1168.5600543863	-0.00123304505109445	3	1	806.6766	QHAYEHSLGK	NA	0	1	1	NP_001157661.1	2	0.00590183103893421	2
TRY	20140623M_SC_RKO_TRY_FR08	20140623M_SC_RKO_TRY_FR08	controllerType=0 controllerNumber=1 scan=3916	1168.56477491256	1168.56702934872	0.00225443615795484	2	1	807.40776	QHAYEHSLGK	NA	0	1	1	NP_001157661.1	2	0.00720426957466843	2
TRY	20140623M_SC_RKO_TRY_FR08	20140623M_SC_RKO_TRY_FR08	controllerType=0 controllerNumber=1 scan=3917	807.40544706624	807.39822579078	-0.00722127546009688	2	1	807.51624	IYEANAK	NA	0	1	1	NP_003375.1	2	0.0134086906629078	2
TRY	20140623M_SC_RKO_TRY_FR08	20140623M_SC_RKO_TRY_FR08	controllerType=0 controllerNumber=1 scan=3920	1187.65183765011	1187.65267416752	0.000836517410107263	3	1	807.84288	EAVKEESIKR	NA	2	1	1	NP_570849.2	1	0.0109664136146442	2
TRY	20140623M_SC_RKO_TRY_FR08	20140623M_SC_RKO_TRY_FR08	controllerType=0 controllerNumber=1 scan=3927	1021.54485861302	1021.54530642985	0.000447816823907488	2	1	808.92072	FKDLEDKK	NA	2	1	1	NP_005142.1	1	0.00181305748154588	2
TRY	20140623M_SC_RKO_TRY_FR08	20140623M_SC_RKO_TRY_FR08	controllerType=0 controllerNumber=1 scan=3934	1177.47205072232	1177.47177590765	-0.000274814676004098	3	1	809.6886	GHYAYDCHR	57.021464@6	0	1	1	NP_001182375.1	2	0.000787632415717334	2
TRY	20140623M_SC_RKO_TRY_FR08	20140623M_SC_RKO_TRY_FR08	controllerType=0 controllerNumber=1 scan=3936	1165.57982579375	1165.53928188119	-0.0405439125538578	3	1	809.88174	GAKEEHGGLIR	NA	1	1	1	NP_001012496.1	2	0.00527023548536128	2
TRY	20140623M_SC_RKO_TRY_FR08	20140623M_SC_RKO_TRY_FR08	controllerType=0 controllerNumber=1 scan=3946	1151.50811723504	1151.49551922888	-0.0125980061602604	2	1	811.06884	FATGGQGQDSGK	NA	0	1	1	NP_003316.3	1	0.00923570223666814	2
TRY	20140623M_SC_RKO_TRY_FR08	20140623M_SC_RKO_TRY_FR08	controllerType=0 controllerNumber=1 scan=3953	716.406354723122	716.405854763944	-0.000499959178000609	2	1	812.03184	VASALEK	NA	0	1	1	NP_115784.1	2	0.00252033904082348	2
TRY	20140623M_SC_RKO_TRY_FR08	20140623M_SC_RKO_TRY_FR08	controllerType=0 controllerNumber=1 scan=3955	1165.62007707416	1165.61978444203	-0.000292632135824533	3	1	812.175	GAKEEHGGLIR	NA	1	1	1	NP_001012496.1	2	0.000747288029369514	2
TRY	20140623M_SC_RKO_TRY_FR08	20140623M_SC_RKO_TRY_FR08	controllerType=0 controllerNumber=1 scan=3956	903.519110218916	903.520418322632	0.00130810371592815	2	1	812.2836	TFGQKPVK	NA	1	1	1	NP_001007469.1	2	0.00749518457582596	2
TRY	20140623M_SC_RKO_TRY_FR08	20140623M_SC_RKO_TRY_FR08	controllerType=0 controllerNumber=1 scan=3962	1192.58544706624	1192.57734829918	-0.00809876705989154	2	1	813.0576	TVEQTATTTNK	NA	0	1	1	NP_003083.1	2	0.000521344155119154	2
TRY	20140623M_SC_RKO_TRY_FR08	20140623M_SC_RKO_TRY_FR08	controllerType=0 controllerNumber=1 scan=3963	1212.57678215064	1212.56482907438	-0.0119530762601698	2	1	813.1671	HHYESLQTAK	NA	0	1	1	NP_647601.1	8	0.000374643472336188	2
TRY	20140623M_SC_RKO_TRY_FR08	20140623M_SC_RKO_TRY_FR08	controllerType=0 controllerNumber=1 scan=3967	1155.66062255209	1155.66007321567	-0.000549336413996571	2	1	813.5655	KILEQQQAAK	NA	1	1	1	NP_001243370.1	2	0.000436876752149781	2
TRY	20140623M_SC_RKO_TRY_FR08	20140623M_SC_RKO_TRY_FR08	controllerType=0 controllerNumber=1 scan=3974	846.42338670962	846.42320604024	-0.000180669379915344	2	1	814.40874	HTLAYDK	NA	0	1	1	NP_006436.3	1	0.00046619340083045	2
TRY	20140623M_SC_RKO_TRY_FR08	20140623M_SC_RKO_TRY_FR08	controllerType=0 controllerNumber=1 scan=3977	814.491125836242	814.490998658784	-0.000127177458125516	2	1	814.64286	KQEGLLK	NA	1	1	1	NP_001155901.1	1	0.00387003854904758	2
TRY	20140623M_SC_RKO_TRY_FR08	20140623M_SC_RKO_TRY_FR08	controllerType=0 controllerNumber=1 scan=3980	1190.51795251453	1190.51867793356	0.000725419030004559	2	1	814.97034	SGHCTACLTGK	57.021464@3,57.021464@6	0	1	1	NP_002694.3	1	0.0004398656604745	2
TRY	20140623M_SC_RKO_TRY_FR08	20140623M_SC_RKO_TRY_FR08	controllerType=0 controllerNumber=1 scan=3988	802.429956941542	802.430198493684	0.000241552142028922	2	1	815.88438	VQSSLGGR	NA	0	1	1	NP_001986.2	1	0.0103521301401745	2
TRY	20140623M_SC_RKO_TRY_FR08	20140623M_SC_RKO_TRY_FR08	controllerType=0 controllerNumber=1 scan=3993	1594.71004357806	1594.71167760942	0.00163403136002671	2	1	816.34698	QHSNAAQTQTGEANR	-17.026549@0	0	0	1	NP_001159831.1	4	0.0128509574526199	1
TRY	20140623M_SC_RKO_TRY_FR08	20140623M_SC_RKO_TRY_FR08	controllerType=0 controllerNumber=1 scan=3996	1123.54444906122	1123.54447017333	2.11121159736649e-05	2	1	816.8319	EMQPTHPIR	15.994915@1	0	1	1	NP_003395.1	9	0.0015699345875255	2
TRY	20140623M_SC_RKO_TRY_FR08	20140623M_SC_RKO_TRY_FR08	controllerType=0 controllerNumber=1 scan=4001	960.478567685718	960.479407156936	0.000839471218000654	3	1	817.4682	APGFGDNRK	NA	1	1	1	NP_955472.1	2	0.00262119470386046	2
TRY	20140623M_SC_RKO_TRY_FR08	20140623M_SC_RKO_TRY_FR08	controllerType=0 controllerNumber=1 scan=4002	1190.51837144002	1190.51951578453	0.00114434451597845	3	1	817.57674	SGHCTACLTGK	57.021464@3,57.021464@6	0	1	1	NP_002694.3	1	0.00551677665515681	2
TRY	20140623M_SC_RKO_TRY_FR08	20140623M_SC_RKO_TRY_FR08	controllerType=0 controllerNumber=1 scan=4003	960.478588873738	960.479449532976	0.000860659238014705	2	1	817.68624	APGFGDNRK	NA	1	1	1	NP_955472.1	2	0.000472757920248258	2
TRY	20140623M_SC_RKO_TRY_FR08	20140623M_SC_RKO_TRY_FR08	controllerType=0 controllerNumber=1 scan=4005	1431.74733864256	1431.74765050222	0.000311859659177571	3	1	817.9044	ELHKVEGHIQDK	NA	1	1	1	NP_653081.1	2	0.00078266970685858	2
TRY	20140623M_SC_RKO_TRY_FR08	20140623M_SC_RKO_TRY_FR08	controllerType=0 controllerNumber=1 scan=4048	1044.44485252869	1044.44499125438	0.000138725692067965	2	1	822.4596	CTHWAEGGK	57.021464@0	0	1	1	NP_005947.3	1	0.000391975745942059	2
TRY	20140623M_SC_RKO_TRY_FR08	20140623M_SC_RKO_TRY_FR08	controllerType=0 controllerNumber=1 scan=4054	1044.44453531054	1044.44435681808	-0.000178492459099289	3	1	823.23324	CTHWAEGGK	57.021464@0	0	1	1	NP_005947.3	1	0.00188055193639858	2
TRY	20140623M_SC_RKO_TRY_FR08	20140623M_SC_RKO_TRY_FR08	controllerType=0 controllerNumber=1 scan=4058	1039.49548791478	1039.49620056736	0.000712652577931294	2	1	823.55484	GAGFGPQHNR	NA	0	1	1	NP_001014446.1	1	0.000500722992343647	2
TRY	20140623M_SC_RKO_TRY_FR08	20140623M_SC_RKO_TRY_FR08	controllerType=0 controllerNumber=1 scan=4059	939.442001016198	939.442993675196	0.000992658998029583	2	1	823.6635	FSSASGASAR	NA	0	1	1	NP_061155.2	1	0.00700399131196438	2
TRY	20140623M_SC_RKO_TRY_FR08	20140623M_SC_RKO_TRY_FR08	controllerType=0 controllerNumber=1 scan=4062	824.475823417812	824.476043886124	0.000220468312022604	2	1	824.14914	TLVVHEK	NA	0	1	1	NP_000445.1	1	0.0047804684395709	2
TRY	20140623M_SC_RKO_TRY_FR08	20140623M_SC_RKO_TRY_FR08	controllerType=0 controllerNumber=1 scan=4065	776.44343242389	776.44362465918	0.000192235290001008	2	1	824.44086	PYEIKK	NA	1	1	1	NP_059830.1	1	0.00158966982006641	2
TRY	20140623M_SC_RKO_TRY_FR08	20140623M_SC_RKO_TRY_FR08	controllerType=0 controllerNumber=1 scan=4066	908.483359588024	908.483905583648	0.000545995624065654	2	1	824.5116	HLQAAVDR	NA	0	1	1	NP_001003800.1	1	0.000448472851727737	2
TRY	20140623M_SC_RKO_TRY_FR08	20140623M_SC_RKO_TRY_FR08	controllerType=0 controllerNumber=1 scan=4083	1459.69678215064	1459.69203114798	-0.00475100265975925	2	1	826.53108	SAAQAAAQTNSNAAGK	NA	0	1	1	NP_056455.3	2	0.000373808109024409	2
TRY	20140623M_SC_RKO_TRY_FR08	20140623M_SC_RKO_TRY_FR08	controllerType=0 controllerNumber=1 scan=4084	872.507759184166	872.507552657932	-0.000206526233910154	2	1	826.60188	LKNEITR	NA	1	1	1	NP_060918.2	1	0.00632439509656267	2
TRY	20140623M_SC_RKO_TRY_FR08	20140623M_SC_RKO_TRY_FR08	controllerType=0 controllerNumber=1 scan=4087	803.39253502966	803.39246845772	-6.65719400103626e-05	2	1	826.81398	HELYSR	NA	0	1	1	NP_003706.1	1	0.00172888244587567	2
TRY	20140623M_SC_RKO_TRY_FR08	20140623M_SC_RKO_TRY_FR08	controllerType=0 controllerNumber=1 scan=4097	860.43940122888	860.43958501456	0.000183785679951143	2	1	827.98674	HYTEAIK	NA	0	1	1	NP_006810.1	1	0.000448236363213237	2
TRY	20140623M_SC_RKO_TRY_FR08	20140623M_SC_RKO_TRY_FR08	controllerType=0 controllerNumber=1 scan=4098	1039.49463659888	1039.49449793555	-0.000138663325060406	3	1	828.05748	GAGFGPQHNR	NA	0	1	1	NP_001014446.1	1	0.00151174468459873	2
TRY	20140623M_SC_RKO_TRY_FR08	20140623M_SC_RKO_TRY_FR08	controllerType=0 controllerNumber=1 scan=4099	1008.51023410031	1008.51037722523	0.000143124914188775	3	1	828.12822	AGVLAGHDNR	NA	0	1	1	NP_002065.1	2	0.00188498683894194	2
TRY	20140623M_SC_RKO_TRY_FR08	20140623M_SC_RKO_TRY_FR08	controllerType=0 controllerNumber=1 scan=4101	951.516348185884	951.518917001968	0.00256881608402182	2	1	828.30852	HLENQIAK	NA	0	1	1	NP_001077086.1	2	0.000483083875281737	2
TRY	20140623M_SC_RKO_TRY_FR08	20140623M_SC_RKO_TRY_FR08	controllerType=0 controllerNumber=1 scan=4104	1008.50544706624	1008.50080315708	-0.00464390915999502	2	1	828.636	AGVLAGHDNR	NA	0	1	1	NP_002065.1	2	0.000445342342321308	2
TRY	20140623M_SC_RKO_TRY_FR08	20140623M_SC_RKO_TRY_FR08	controllerType=0 controllerNumber=1 scan=4109	1287.50544706624	1287.49504676608	-0.0104003001599722	2	1	829.3395	QHAMQCVQCK	-17.026549@0,15.994915@3,57.021464@5,57.021464@8	0	1	1	NP_001034581.1	4	0.000506959295719645	2
TRY	20140623M_SC_RKO_TRY_FR08	20140623M_SC_RKO_TRY_FR08	controllerType=0 controllerNumber=1 scan=4123	1222.63552757086	1222.64045510012	0.00492752926197682	3	1	830.94564	HADIVTTTTHK	NA	0	1	1	NP_001159831.1	4	0.0123747822185837	2
TRY	20140623M_SC_RKO_TRY_FR08	20140623M_SC_RKO_TRY_FR08	controllerType=0 controllerNumber=1 scan=4132	774.402388033418	774.402338060436	-4.99729819694039e-05	2	1	832.00962	GHYTIGK	NA	0	1	1	NP_116093.1	4	0.00099609511580153	2
TRY	20140623M_SC_RKO_TRY_FR08	20140623M_SC_RKO_TRY_FR08	controllerType=0 controllerNumber=1 scan=4135	841.502460751488	841.502769451976	0.000308700488062641	2	1	832.25958	NKGPVSIK	NA	1	1	1	NP_005868.1	1	0.00180738256666548	2
TRY	20140623M_SC_RKO_TRY_FR08	20140623M_SC_RKO_TRY_FR08	controllerType=0 controllerNumber=1 scan=4138	1119.57992802788	1119.58268856816	0.00276054027995087	2	1	832.74324	LSSSLDNKEK	NA	1	1	1	NP_001137357.1	2	0.000501299480324022	2
TRY	20140623M_SC_RKO_TRY_FR08	20140623M_SC_RKO_TRY_FR08	controllerType=0 controllerNumber=1 scan=4140	757.34544706624	757.34015734558	-0.00528972065990274	2	1	832.88472	HSDPFR	NA	0	1	1	NP_001139333.1	3	0.00183720202531119	2
TRY	20140623M_SC_RKO_TRY_FR08	20140623M_SC_RKO_TRY_FR08	controllerType=0 controllerNumber=1 scan=4142	754.433379055056	754.433019975312	-0.000359079744043811	2	1	833.02614	GPLLAER	NA	0	1	1	NP_001035814.1	3	0.00296148511429783	2
TRY	20140623M_SC_RKO_TRY_FR08	20140623M_SC_RKO_TRY_FR08	controllerType=0 controllerNumber=1 scan=4144	908.38544706624	908.36131990448	-0.0241271617601342	2	1	833.16762	MGVVECAK	15.994915@0,57.021464@5	0	1	1	NP_006182.2	1	0.00864752227895339	2
TRY	20140623M_SC_RKO_TRY_FR08	20140623M_SC_RKO_TRY_FR08	controllerType=0 controllerNumber=1 scan=4146	1101.52544706624	1101.52067673598	-0.00477033026004392	2	1	833.54154	QAESASEAAKK	-17.026549@0	1	1	1	NP_001243376.1	4	0.000444837982287322	2
TRY	20140623M_SC_RKO_TRY_FR08	20140623M_SC_RKO_TRY_FR08	controllerType=0 controllerNumber=1 scan=4150	799.491113546558	799.490639728416	-0.000473818142040727	2	1	833.89998	RAEILAK	NA	1	1	1	NP_733844.1	2	0.00051510835129258	2
TRY	20140623M_SC_RKO_TRY_FR08	20140623M_SC_RKO_TRY_FR08	controllerType=0 controllerNumber=1 scan=4176	829.50028949312	829.49842693524	-0.0018625578799174	2	1	837.49452	TLNTLLR	NA	0	1	1	NP_001003398.1	2	0.00384690201093235	2
TRY	20140623M_SC_RKO_TRY_FR08	20140623M_SC_RKO_TRY_FR08	controllerType=0 controllerNumber=1 scan=4181	1324.61572048308	1324.61542835626	-0.000292126820113481	3	1	837.9645	VHTGFDQHEQK	NA	0	1	1	NP_001014831.1	3	0.00193473127579332	2
TRY	20140623M_SC_RKO_TRY_FR08	20140623M_SC_RKO_TRY_FR08	controllerType=0 controllerNumber=1 scan=4182	899.52700671458	899.52775484126	0.000748126679923189	2	1	838.07298	KAVVVCPK	57.021464@5	1	1	1	NP_114032.2	2	0.000519466969457736	2
TRY	20140623M_SC_RKO_TRY_FR08	20140623M_SC_RKO_TRY_FR08	controllerType=0 controllerNumber=1 scan=4184	1484.66544706624	1484.67299965648	0.007552590240266	2	1	838.293	YHTVNGHNCEVR	57.021464@8	0	1	1	NP_002127.1	2	0.000479299295573777	2
TRY	20140623M_SC_RKO_TRY_FR08	20140623M_SC_RKO_TRY_FR08	controllerType=0 controllerNumber=1 scan=4186	960.476852511624	960.475976808748	-0.000875702875987372	3	1	838.6674	APGFGDNRK	NA	1	1	1	NP_955472.1	2	0.0107413580199351	2
TRY	20140623M_SC_RKO_TRY_FR08	20140623M_SC_RKO_TRY_FR08	controllerType=0 controllerNumber=1 scan=4187	1222.6411679857	1222.6405025415	-0.000665444202013532	2	1	838.77684	QALHSGQNQLK	NA	0	1	1	NP_001017423.1	2	0.000406324125706702	2
TRY	20140623M_SC_RKO_TRY_FR08	20140623M_SC_RKO_TRY_FR08	controllerType=0 controllerNumber=1 scan=4190	853.465060543948	853.464354543196	-0.000706000752074942	2	1	839.22162	TIDQIHK	NA	0	1	1	NP_937885.1	2	0.000509523743833737	2
TRY	20140623M_SC_RKO_TRY_FR08	20140623M_SC_RKO_TRY_FR08	controllerType=0 controllerNumber=1 scan=4200	1380.73678215064	1380.72620316738	-0.0105789832600749	2	1	840.39312	VVNGAAASQPPSKR	NA	1	1	1	NP_036565.2	1	0.000413463364354097	2
TRY	20140623M_SC_RKO_TRY_FR08	20140623M_SC_RKO_TRY_FR08	controllerType=0 controllerNumber=1 scan=4212	908.410676156212	908.411778084424	0.00110192821193777	2	1	841.866	MGVVECAK	15.994915@0,57.021464@5	0	1	1	NP_006182.2	1	0.00160479837045572	2
TRY	20140623M_SC_RKO_TRY_FR08	20140623M_SC_RKO_TRY_FR08	controllerType=0 controllerNumber=1 scan=4215	1130.60969844499	1130.61098885348	0.00129040848787554	2	1	842.15472	IKGEKDWQK	NA	2	1	1	NP_003277.1	1	0.000509811561922658	2
TRY	20140623M_SC_RKO_TRY_FR08	20140623M_SC_RKO_TRY_FR08	controllerType=0 controllerNumber=1 scan=4216	1045.51292174368	1045.51060755456	-0.00231418911812398	2	1	842.26422	TLQQNAESR	NA	0	1	1	NP_004273.1	1	0.000517940530858042	2
TRY	20140623M_SC_RKO_TRY_FR08	20140623M_SC_RKO_TRY_FR08	controllerType=0 controllerNumber=1 scan=4225	649.380133617676	649.380355585052	0.000221967375978238	2	1	843.3324	KDFIK	NA	1	1	1	NP_003463.1	5	0.00743681601754434	2
TRY	20140623M_SC_RKO_TRY_FR08	20140623M_SC_RKO_TRY_FR08	controllerType=0 controllerNumber=1 scan=4226	837.423175444572	837.423117861144	-5.75834279743503e-05	2	1	843.40314	LAQYESK	NA	0	1	1	NP_001032752.1	3	0.0095789074159539	2
TRY	20140623M_SC_RKO_TRY_FR08	20140623M_SC_RKO_TRY_FR08	controllerType=0 controllerNumber=1 scan=4230	1052.49281830406	1052.49292703141	0.000108727356064264	2	1	843.72474	YYETHNVK	NA	0	1	1	NP_037417.1	1	0.000479169292886286	2
TRY	20140623M_SC_RKO_TRY_FR08	20140623M_SC_RKO_TRY_FR08	controllerType=0 controllerNumber=1 scan=4236	1039.49453768731	1039.49430011242	-0.000237574890206815	2	1	844.53828	GAGFGPQHNR	NA	0	1	1	NP_001014446.1	1	0.000468869208189478	2
TRY	20140623M_SC_RKO_TRY_FR08	20140623M_SC_RKO_TRY_FR08	controllerType=0 controllerNumber=1 scan=4239	1022.48268514126	1022.48322539212	0.000540250859103253	3	1	844.78926	ADKDYHFK	NA	1	1	1	NP_001032827.1	3	0.00126486170890983	2
TRY	20140623M_SC_RKO_TRY_FR08	20140623M_SC_RKO_TRY_FR08	controllerType=0 controllerNumber=1 scan=4242	1266.66855852467	1266.66906886894	0.000510344267922846	3	1	845.00136	QIEHTLNEKR	NA	1	1	1	NP_002721.1	1	0.00212766155987154	2
TRY	20140623M_SC_RKO_TRY_FR08	20140623M_SC_RKO_TRY_FR08	controllerType=0 controllerNumber=1 scan=4243	1070.53612610101	1070.53661517812	0.000489077111978986	2	1	845.11116	NPQQQESLK	NA	0	1	1	NP_004273.1	1	0.00192278493984991	2
TRY	20140623M_SC_RKO_TRY_FR08	20140623M_SC_RKO_TRY_FR08	controllerType=0 controllerNumber=1 scan=4248	1266.66784352924	1266.66763887808	-0.000204651158128399	2	1	845.81538	QIEHTLNEKR	NA	1	1	1	NP_002721.1	1	0.014456426456943	2
TRY	20140623M_SC_RKO_TRY_FR08	20140623M_SC_RKO_TRY_FR08	controllerType=0 controllerNumber=1 scan=4258	1572.60544706624	1572.61334892238	0.0079018561398243	2	1	846.95148	KSCCSCCPVGCAK	57.021464@2,57.021464@3,57.021464@5,57.021464@6,57.021464@10	1	1	1	NP_005944.1	4	0.000486279767533124	2
TRY	20140623M_SC_RKO_TRY_FR08	20140623M_SC_RKO_TRY_FR08	controllerType=0 controllerNumber=1 scan=4260	1022.48422444516	1022.48630399992	0.00207955476196275	2	1	847.1049	ADKDYHFK	NA	1	1	1	NP_001032827.1	3	0.000466420894262843	2
TRY	20140623M_SC_RKO_TRY_FR08	20140623M_SC_RKO_TRY_FR08	controllerType=0 controllerNumber=1 scan=4261	1211.45242005833	1211.45265584256	0.000235784230881109	3	1	847.18188	ACFHCETCK	57.021464@1,57.021464@4,57.021464@7	0	1	1	NP_006139.1	1	0.00544130473513366	2
TRY	20140623M_SC_RKO_TRY_FR08	20140623M_SC_RKO_TRY_FR08	controllerType=0 controllerNumber=1 scan=4262	1007.56587801908	1007.56660979986	0.000731780781961788	2	1	847.29138	FSKEELKK	NA	2	1	1	NP_001244.1	1	0.000496259575760322	2
TRY	20140623M_SC_RKO_TRY_FR08	20140623M_SC_RKO_TRY_FR08	controllerType=0 controllerNumber=1 scan=4263	1211.45701061497	1211.46183695584	0.00482634086984035	2	1	847.401	ACFHCETCK	57.021464@1,57.021464@4,57.021464@7	0	1	1	NP_006139.1	1	0.000429643038429876	2
TRY	20140623M_SC_RKO_TRY_FR08	20140623M_SC_RKO_TRY_FR08	controllerType=0 controllerNumber=1 scan=4267	872.508494667524	872.509023624648	0.00052895712406098	2	1	847.91664	LKNEITR	NA	1	1	1	NP_060918.2	1	0.00726782209302955	2
TRY	20140623M_SC_RKO_TRY_FR08	20140623M_SC_RKO_TRY_FR08	controllerType=0 controllerNumber=1 scan=4285	975.525758953488	975.526505148876	0.000746195388046544	2	1	849.70428	HTPLPQQR	NA	0	1	1	NP_057195.2	1	0.0100421912162606	2
TRY	20140623M_SC_RKO_TRY_FR08	20140623M_SC_RKO_TRY_FR08	controllerType=0 controllerNumber=1 scan=4297	1174.58360145927	1174.58288436755	-0.000717091726983199	3	1	851.08962	LHEEHINAGR	NA	0	1	1	NP_060389.2	1	0.000734500998743077	2
TRY	20140623M_SC_RKO_TRY_FR08	20140623M_SC_RKO_TRY_FR08	controllerType=0 controllerNumber=1 scan=4304	957.535933801362	957.536290158324	0.000356356962015525	2	1	851.93478	RVQELTGR	NA	1	1	1	NP_001008217.1	3	0.000441788895932339	2
TRY	20140623M_SC_RKO_TRY_FR08	20140623M_SC_RKO_TRY_FR08	controllerType=0 controllerNumber=1 scan=4310	789.44544706624	789.44903387598	0.00358680973988612	2	1	852.53298	KLECIK	57.021464@3	1	1	1	NP_056227.2	1	0.0103800907203191	2
TRY	20140623M_SC_RKO_TRY_FR08	20140623M_SC_RKO_TRY_FR08	controllerType=0 controllerNumber=1 scan=4310	789.44544706624	789.44903387598	0.00358680973988612	2	1	852.53298	KLECLK	57.021464@3	1	1	1	NP_006392.1	1	0.0103800907203191	2
TRY	20140623M_SC_RKO_TRY_FR08	20140623M_SC_RKO_TRY_FR08	controllerType=0 controllerNumber=1 scan=4314	774.402501555828	774.402565105256	6.35494280913917e-05	2	1	853.12896	GHYTIGK	NA	0	1	1	NP_116093.1	4	0.000673844599598804	2
TRY	20140623M_SC_RKO_TRY_FR08	20140623M_SC_RKO_TRY_FR08	controllerType=0 controllerNumber=1 scan=4315	1360.64544706624	1360.64635830978	0.000911243540031137	2	1	853.23936	LHTGEKPYECK	57.021464@9	1	1	1	NP_055713.1	1	0.000485182653928554	2
TRY	20140623M_SC_RKO_TRY_FR08	20140623M_SC_RKO_TRY_FR08	controllerType=0 controllerNumber=1 scan=4317	965.450665984912	965.451198437924	0.00053245301194238	2	1	853.41966	RVFNDCR	57.021464@5	1	1	1	NP_001070956.1	4	0.000503294438248466	2
TRY	20140623M_SC_RKO_TRY_FR08	20140623M_SC_RKO_TRY_FR08	controllerType=0 controllerNumber=1 scan=4321	1086.60450027281	1086.60567788702	0.00117761421097384	3	1	853.72254	QLLSDKQQK	NA	1	1	1	NP_003861.1	1	0.00347408176425006	2
TRY	20140623M_SC_RKO_TRY_FR08	20140623M_SC_RKO_TRY_FR08	controllerType=0 controllerNumber=1 scan=4325	1009.52544706624	1009.53163545428	0.00618838803995914	2	1	854.12892	VTSLPDNHK	NA	0	1	1	NP_078796.2	1	0.0142494535253055	2
TRY	20140623M_SC_RKO_TRY_FR08	20140623M_SC_RKO_TRY_FR08	controllerType=0 controllerNumber=1 scan=4340	833.449310473062	833.449173167624	-0.000137305437988289	2	1	855.85824	VTGSLETK	NA	0	1	1	NP_003365.1	1	0.0102809233229856	2
TRY	20140623M_SC_RKO_TRY_FR08	20140623M_SC_RKO_TRY_FR08	controllerType=0 controllerNumber=1 scan=4348	984.57255263649	984.57347667328	0.000924036789911042	2	1	857.06676	LRAEVAQAK	NA	1	1	1	NP_037507.1	1	0.000499235416362147	2
TRY	20140623M_SC_RKO_TRY_FR08	20140623M_SC_RKO_TRY_FR08	controllerType=0 controllerNumber=1 scan=4351	966.488449100014	966.488605299228	0.000156199214075059	2	1	857.27904	LHGELQDR	NA	0	1	1	NP_004719.2	1	0.0124679591415651	2
TRY	20140623M_SC_RKO_TRY_FR08	20140623M_SC_RKO_TRY_FR08	controllerType=0 controllerNumber=1 scan=4353	1185.55171921193	1185.55075435226	-0.000964859671967133	2	1	857.49702	YTQVGPDHNR	NA	0	1	1	NP_001348.2	1	0.0106025934756804	2
TRY	20140623M_SC_RKO_TRY_FR08	20140623M_SC_RKO_TRY_FR08	controllerType=0 controllerNumber=1 scan=4354	1106.4819356942	1106.48237814861	0.000442454404037562	2	1	857.60652	HECGAAFTSK	57.021464@2	0	1	1	NP_001073341.1	3	0.000482235404583134	2
TRY	20140623M_SC_RKO_TRY_FR08	20140623M_SC_RKO_TRY_FR08	controllerType=0 controllerNumber=1 scan=4359	714.438747265008	714.438671017316	-7.62476920499466e-05	2	1	858.26976	RLGIEK	NA	1	1	1	NP_005947.3	1	0.00742934067141061	2
TRY	20140623M_SC_RKO_TRY_FR08	20140623M_SC_RKO_TRY_FR08	controllerType=0 controllerNumber=1 scan=4363	1137.47667414759	1137.47727478428	0.000600636690023748	2	1	858.59148	LCYSSDHEK	57.021464@1	0	1	1	NP_000840.2	1	0.01008684244057	2
TRY	20140623M_SC_RKO_TRY_FR08	20140623M_SC_RKO_TRY_FR08	controllerType=0 controllerNumber=1 scan=4364	1639.81582800311	1639.81509309511	-0.000734907995138201	3	1	858.70104	IKHGLSEKGDSQPSAS	NA	2	1	1	NP_001014446.1	1	0.000793328459452463	2
TRY	20140623M_SC_RKO_TRY_FR08	20140623M_SC_RKO_TRY_FR08	controllerType=0 controllerNumber=1 scan=4373	1019.4862125088	1019.4865746814	0.000362172599920996	2	1	859.91886	TVYCNVHK	57.021464@3	0	1	1	NP_005753.1	1	0.0144847034575679	2
TRY	20140623M_SC_RKO_TRY_FR08	20140623M_SC_RKO_TRY_FR08	controllerType=0 controllerNumber=1 scan=4376	925.535314155984	925.536113500068	0.000799344084043696	2	1	860.16888	LGQDRPIK	NA	1	1	1	NP_078941.2	1	0.00049835267883341	2
TRY	20140623M_SC_RKO_TRY_FR08	20140623M_SC_RKO_TRY_FR08	controllerType=0 controllerNumber=1 scan=4377	853.46633504686	853.46690354902	0.000568502159921991	2	1	860.27742	TIDQIHK	NA	0	1	1	NP_937885.1	2	0.0103480214074169	2
TRY	20140623M_SC_RKO_TRY_FR08	20140623M_SC_RKO_TRY_FR08	controllerType=0 controllerNumber=1 scan=4381	1203.58544706624	1203.58651600198	0.00106893574002243	2	1	860.67678	PANISGSTSSQR	NA	0	1	1	NP_001138295.1	2	0.000453275681074885	2
TRY	20140623M_SC_RKO_TRY_FR08	20140623M_SC_RKO_TRY_FR08	controllerType=0 controllerNumber=1 scan=4394	745.409483304448	745.410714943096	0.00123163864805065	2	1	862.2144	RDSLQK	NA	1	1	1	DECOY_0_NP_000100.2	1	0.0136423832180665	2
TRY	20140623M_SC_RKO_TRY_FR08	20140623M_SC_RKO_TRY_FR08	controllerType=0 controllerNumber=1 scan=4398	1036.56823098452	1036.56991874724	0.00168776272198556	2	1	862.64952	HIVENAVQK	NA	0	1	1	NP_002262.3	1	0.000387846847178207	2
TRY	20140623M_SC_RKO_TRY_FR08	20140623M_SC_RKO_TRY_FR08	controllerType=0 controllerNumber=1 scan=4401	1065.55411198184	1065.56275053498	0.00863855313991735	2	1	862.97802	GKDSLYAQGK	NA	1	1	1	NP_001186903.1	2	0.00438366018723167	2
TRY	20140623M_SC_RKO_TRY_FR08	20140623M_SC_RKO_TRY_FR08	controllerType=0 controllerNumber=1 scan=4404	660.33488489881	660.33541135642	0.000526457609907993	2	1	863.46228	FGGPGAR	NA	0	1	1	NP_001011.1	1	0.0072219206343211	2
TRY	20140623M_SC_RKO_TRY_FR08	20140623M_SC_RKO_TRY_FR08	controllerType=0 controllerNumber=1 scan=4409	1332.60702619187	1332.60821052963	0.00118433776492566	3	1	863.89464	YIDTEHGGSQAR	NA	0	1	1	NP_006355.2	1	0.00105145721606328	2
TRY	20140623M_SC_RKO_TRY_FR08	20140623M_SC_RKO_TRY_FR08	controllerType=0 controllerNumber=1 scan=4410	821.465431681582	821.466159450964	0.000727769381910548	2	1	863.97288	YDGVIKK	NA	1	1	1	NP_001909.3	1	0.00827512726363352	2
TRY	20140623M_SC_RKO_TRY_FR08	20140623M_SC_RKO_TRY_FR08	controllerType=0 controllerNumber=1 scan=4412	1332.60557309175	1332.6053043294	-0.00026876235006057	2	1	864.18198	YIDTEHGGSQAR	NA	0	1	1	NP_006355.2	1	0.000417062491141033	2
TRY	20140623M_SC_RKO_TRY_FR08	20140623M_SC_RKO_TRY_FR08	controllerType=0 controllerNumber=1 scan=4419	1023.5468902716	1023.54763841251	0.000748140903965577	2	1	864.98826	VQAAEHTLR	NA	0	1	1	NP_079094.1	1	0.000841728804614618	2
TRY	20140623M_SC_RKO_TRY_FR08	20140623M_SC_RKO_TRY_FR08	controllerType=0 controllerNumber=1 scan=4426	979.52544706624	979.53096675228	0.00551968603997466	2	1	865.87194	IHNAELQR	NA	0	1	1	NP_060592.2	1	0.0032661353636822	2
TRY	20140623M_SC_RKO_TRY_FR08	20140623M_SC_RKO_TRY_FR08	controllerType=0 controllerNumber=1 scan=4430	1023.54757448274	1023.54900683477	0.00143235203699987	3	1	866.2314	VQAAEHTLR	NA	0	1	1	NP_079094.1	1	0.0046898243350435	2
TRY	20140623M_SC_RKO_TRY_FR08	20140623M_SC_RKO_TRY_FR08	controllerType=0 controllerNumber=1 scan=4435	1087.58735779488	1087.58737734635	1.95514760434889e-05	2	1	866.66202	KLNVTEQEK	NA	1	1	1	NP_001419.1	1	0.000375206555835335	2
TRY	20140623M_SC_RKO_TRY_FR08	20140623M_SC_RKO_TRY_FR08	controllerType=0 controllerNumber=1 scan=4439	816.40365052466	816.39429835662	-0.00935216804009542	2	1	867.2556	EHFGTVK	NA	0	1	1	NP_004613.1	1	0.0139575564293959	2
TRY	20140623M_SC_RKO_TRY_FR08	20140623M_SC_RKO_TRY_FR08	controllerType=0 controllerNumber=1 scan=4443	843.517898383624	843.517994652048	9.62684239311784e-05	2	1	867.84816	SKGGVVGIK	NA	1	1	1	NP_001121089.1	5	0.00509428580692425	2
TRY	20140623M_SC_RKO_TRY_FR08	20140623M_SC_RKO_TRY_FR08	controllerType=0 controllerNumber=1 scan=4444	636.407486772598	636.407844091396	0.000357318797910011	2	1	867.9189	HVLLR	NA	0	1	1	NP_001243731.1	4	0.0100752861760494	2
TRY	20140623M_SC_RKO_TRY_FR08	20140623M_SC_RKO_TRY_FR08	controllerType=0 controllerNumber=1 scan=4445	861.434705363324	861.434944310348	0.000238947024058689	2	1	867.98964	ELGPGYAR	NA	0	1	1	DECOY_0_NP_001157789.1	1	0.00830047727744346	2
TRY	20140623M_SC_RKO_TRY_FR08	20140623M_SC_RKO_TRY_FR08	controllerType=0 controllerNumber=1 scan=4446	869.418323440586	869.418876110172	0.000552669585886179	2	1	868.06038	AICDHVR	57.021464@2	0	1	1	NP_001186040.1	2	0.0142589466281808	2
TRY	20140623M_SC_RKO_TRY_FR08	20140623M_SC_RKO_TRY_FR08	controllerType=0 controllerNumber=1 scan=4454	995.474361116986	995.474105286072	-0.000255830914056787	2	1	868.81914	TTPFKDCK	57.021464@6	1	1	1	NP_001261.2	1	0.0108918565252881	2
TRY	20140623M_SC_RKO_TRY_FR08	20140623M_SC_RKO_TRY_FR08	controllerType=0 controllerNumber=1 scan=4462	704.407654506008	704.408454329716	0.000799823708007352	2	1	869.67522	TASVLSK	NA	0	1	1	NP_056474.2	1	0.00328735680130206	2
TRY	20140623M_SC_RKO_TRY_FR08	20140623M_SC_RKO_TRY_FR08	controllerType=0 controllerNumber=1 scan=4463	960.442238658534	960.443134608868	0.000895950334097506	2	1	869.75652	HFSAADASR	NA	0	1	1	NP_055050.1	1	0.000438751409930909	2
TRY	20140623M_SC_RKO_TRY_FR08	20140623M_SC_RKO_TRY_FR08	controllerType=0 controllerNumber=1 scan=4464	856.419915719134	856.420680735168	0.000765016033938082	2	1	869.865	LGHDPYR	NA	0	1	1	NP_620305.1	2	0.0134087746469884	2
TRY	20140623M_SC_RKO_TRY_FR08	20140623M_SC_RKO_TRY_FR08	controllerType=0 controllerNumber=1 scan=4465	1163.60610340375	1163.6074871654	0.00138376165000409	2	1	869.9745	VNIGQGSHPQK	NA	0	1	1	NP_001157791.1	4	0.000476307481141413	2
TRY	20140623M_SC_RKO_TRY_FR08	20140623M_SC_RKO_TRY_FR08	controllerType=0 controllerNumber=1 scan=4467	931.499168689864	931.500876776128	0.00170808626387497	2	1	870.19266	LTNSAEVAK	NA	0	1	1	NP_057383.2	1	0.00302200552628803	2
TRY	20140623M_SC_RKO_TRY_FR08	20140623M_SC_RKO_TRY_FR08	controllerType=0 controllerNumber=1 scan=4487	1142.62996559304	1142.63039377698	0.000428183941949101	2	1	872.3445	LEELKQQQK	NA	1	1	1	NP_996562.1	3	0.000454939348791045	2
TRY	20140623M_SC_RKO_TRY_FR08	20140623M_SC_RKO_TRY_FR08	controllerType=0 controllerNumber=1 scan=4492	1429.74817059936	1429.74383510742	-0.00433549193985527	3	1	872.77476	KQQTLEAEEAKR	NA	2	1	1	NP_004386.2	1	0.000975704835565841	2
TRY	20140623M_SC_RKO_TRY_FR08	20140623M_SC_RKO_TRY_FR08	controllerType=0 controllerNumber=1 scan=4495	895.488791977674	895.490019336048	0.00122735837408072	2	1	873.25854	TQHEILR	NA	0	1	1	NP_005561.1	1	0.000519896724571362	2
TRY	20140623M_SC_RKO_TRY_FR08	20140623M_SC_RKO_TRY_FR08	controllerType=0 controllerNumber=1 scan=4499	887.474175815184	887.477105777268	0.0029299620839538	2	1	873.8523	IAEVGAGGSK	NA	0	1	1	NP_150093.1	1	0.0015360328124045	2
TRY	20140623M_SC_RKO_TRY_FR08	20140623M_SC_RKO_TRY_FR08	controllerType=0 controllerNumber=1 scan=4503	1633.85489482447	1633.85617252954	0.00127770507197056	3	1	874.17474	VHGPGIQSGTTNKPNK	NA	1	1	1	NP_001104026.1	2	0.000724026285029929	2
TRY	20140623M_SC_RKO_TRY_FR08	20140623M_SC_RKO_TRY_FR08	controllerType=0 controllerNumber=1 scan=4504	1082.57614904777	1082.58027556535	0.00412651757392268	2	1	874.28424	VSVSATPGHTK	NA	0	1	1	NP_060855.2	1	0.000525063062444401	2
TRY	20140623M_SC_RKO_TRY_FR08	20140623M_SC_RKO_TRY_FR08	controllerType=0 controllerNumber=1 scan=4505	1301.69390421189	1301.69387984388	-2.43680121911893e-05	2	1	874.39452	LSIRKEGDGEAK	NA	2	1	1	NP_000427.1	1	0.00046006245020355	2
TRY	20140623M_SC_RKO_TRY_FR08	20140623M_SC_RKO_TRY_FR08	controllerType=0 controllerNumber=1 scan=4507	1200.58367259001	1200.58513484261	0.00146225260596111	2	1	874.61262	RPAEIYHCR	57.021464@7	1	1	1	NP_054899.2	1	0.00772844652853667	2
TRY	20140623M_SC_RKO_TRY_FR08	20140623M_SC_RKO_TRY_FR08	controllerType=0 controllerNumber=1 scan=4508	1042.58544706624	1042.59378622438	0.008339158139961	2	1	874.72218	RLLQQEEK	NA	1	1	1	NP_079170.2	1	0.000446516692631599	2
TRY	20140623M_SC_RKO_TRY_FR08	20140623M_SC_RKO_TRY_FR08	controllerType=0 controllerNumber=1 scan=4519	938.49362412663	938.49386997456	0.000245847930045784	2	1	876.16416	HVSAQLER	NA	0	1	1	NP_001078931.1	6	0.000474085240138167	2
TRY	20140623M_SC_RKO_TRY_FR08	20140623M_SC_RKO_TRY_FR08	controllerType=0 controllerNumber=1 scan=4522	1266.6674605943	1266.6668730082	-0.000587586099982218	2	1	876.4644	THQSALQVQQK	NA	0	1	1	NP_009049.2	1	0.000486628738646739	2
TRY	20140623M_SC_RKO_TRY_FR08	20140623M_SC_RKO_TRY_FR08	controllerType=0 controllerNumber=1 scan=4524	1061.50544706624	1061.51447910998	0.00903204374003508	2	1	876.6834	SVHYCPATK	57.021464@4	0	1	1	NP_002379.3	1	0.000465764085471599	2
TRY	20140623M_SC_RKO_TRY_FR08	20140623M_SC_RKO_TRY_FR08	controllerType=0 controllerNumber=1 scan=4529	2101.00950568376	2101.01408555042	0.00457986665969656	3	1	877.38726	TSAEAPSHHLQQQQQQQR	NA	0	1	1	NP_001127853.1	3	0.000772706125665607	2
TRY	20140623M_SC_RKO_TRY_FR08	20140623M_SC_RKO_TRY_FR08	controllerType=0 controllerNumber=1 scan=4532	897.52775849879	897.52715019608	-0.000608302709906638	2	1	877.6365	EVANLKPK	NA	1	1	1	NP_001124297.1	4	0.00963604256711123	2
TRY	20140623M_SC_RKO_TRY_FR08	20140623M_SC_RKO_TRY_FR08	controllerType=0 controllerNumber=1 scan=4533	1354.62898342814	1354.62801846527	-0.000964962865282359	3	1	877.74516	VAALHNDQEACK	57.021464@10	0	1	1	NP_057427.3	1	0.0019282417965703	2
TRY	20140623M_SC_RKO_TRY_FR08	20140623M_SC_RKO_TRY_FR08	controllerType=0 controllerNumber=1 scan=4536	1191.56379896343	1191.56434916897	0.000550205533954795	2	1	878.0739	HGSGTQYVSTR	NA	0	1	1	NP_001008240.1	1	0.000523662352081196	2
TRY	20140623M_SC_RKO_TRY_FR08	20140623M_SC_RKO_TRY_FR08	controllerType=0 controllerNumber=1 scan=4543	1564.83454728418	1564.83694117256	0.00239388837985643	4	1	878.91816	EDSQRPGAHLTVKK	NA	2	1	1	NP_001011725.1	4	0.00465292973866076	2
TRY	20140623M_SC_RKO_TRY_FR08	20140623M_SC_RKO_TRY_FR08	controllerType=0 controllerNumber=1 scan=4544	806.429694636836	806.430736516772	0.0010418799359968	2	1	878.9889	QFVQSAK	NA	0	1	1	NP_006280.3	1	0.00167646716251767	2
TRY	20140623M_SC_RKO_TRY_FR08	20140623M_SC_RKO_TRY_FR08	controllerType=0 controllerNumber=1 scan=4546	1564.83221081252	1564.83226822923	5.74167149807181e-05	3	1	879.13038	EDSQRPGAHLTVKK	NA	2	1	1	NP_001011725.1	4	0.000603663692728691	2
TRY	20140623M_SC_RKO_TRY_FR08	20140623M_SC_RKO_TRY_FR08	controllerType=0 controllerNumber=1 scan=4549	1633.85355982474	1633.85350253007	-5.72946639749716e-05	4	1	879.37236	VHGPGIQSGTTNKPNK	NA	1	1	1	NP_001104026.1	2	0.00741004950125251	2
TRY	20140623M_SC_RKO_TRY_FR08	20140623M_SC_RKO_TRY_FR08	controllerType=0 controllerNumber=1 scan=4552	869.460658780106	869.460636393412	-2.23866940132211e-05	2	1	879.66012	HLSDASIK	NA	0	1	1	NP_005079.2	1	0.000467441265857845	2
TRY	20140623M_SC_RKO_TRY_FR08	20140623M_SC_RKO_TRY_FR08	controllerType=0 controllerNumber=1 scan=4558	842.428883375076	842.429113993252	0.000230618176033204	2	1	880.35588	TFYEKR	NA	1	1	1	NP_001001.2	1	0.0101624271600689	2
TRY	20140623M_SC_RKO_TRY_FR08	20140623M_SC_RKO_TRY_FR08	controllerType=0 controllerNumber=1 scan=4564	1564.82544706624	1564.81874073668	-0.00670632956007466	2	1	880.85886	EDSQRPGAHLTVKK	NA	2	1	1	NP_001011725.1	4	0.000494556846989326	2
TRY	20140623M_SC_RKO_TRY_FR08	20140623M_SC_RKO_TRY_FR08	controllerType=0 controllerNumber=1 scan=4567	914.48174470351	914.48134451662	-0.000400186889919496	2	1	881.34252	IAEVGAGGNK	NA	0	1	1	NP_005850.1	1	0.000497231583541781	2
TRY	20140623M_SC_RKO_TRY_FR08	20140623M_SC_RKO_TRY_FR08	controllerType=0 controllerNumber=1 scan=4571	1340.6255813185	1340.6256309219	4.96033987928968e-05	3	1	881.93592	LCVQNSHQEAR	57.021464@1	0	1	1	NP_056050.1	1	0.000786823813437351	2
TRY	20140623M_SC_RKO_TRY_FR08	20140623M_SC_RKO_TRY_FR08	controllerType=0 controllerNumber=1 scan=4572	741.380871821794	741.380769360788	-0.000102461006008525	2	1	882.00654	FREYK	NA	1	1	1	NP_001230154.1	2	0.013432582904345	2
TRY	20140623M_SC_RKO_TRY_FR08	20140623M_SC_RKO_TRY_FR08	controllerType=0 controllerNumber=1 scan=4575	973.555243992146	973.554843799792	-0.000400192353936291	2	1	882.25752	KKLNEQSK	NA	2	1	1	NP_036442.3	1	0.007212911213704	2
TRY	20140623M_SC_RKO_TRY_FR08	20140623M_SC_RKO_TRY_FR08	controllerType=0 controllerNumber=1 scan=4583	1211.56544706624	1211.55918880038	-0.00625826585996947	2	1	883.2789	QAHTMDPQLR	15.994915@4	0	1	1	NP_004095.4	1	0.010891377227445	2
TRY	20140623M_SC_RKO_TRY_FR08	20140623M_SC_RKO_TRY_FR08	controllerType=0 controllerNumber=1 scan=4588	873.491790424486	873.491599553772	-0.000190870714050106	2	1	883.71102	KLELESR	NA	1	1	1	NP_001138500.1	1	0.000521281586359173	2
TRY	20140623M_SC_RKO_TRY_FR08	20140623M_SC_RKO_TRY_FR08	controllerType=0 controllerNumber=1 scan=4589	1226.72338502933	1226.72333226435	-5.27649749528791e-05	3	1	883.78176	LTEAKPVDKVK	NA	2	1	1	NP_002940.2	1	0.0052727207480258	2
TRY	20140623M_SC_RKO_TRY_FR08	20140623M_SC_RKO_TRY_FR08	controllerType=0 controllerNumber=1 scan=4591	1484.72206153575	1484.72218882711	0.00012729135301015	3	1	883.9989	AAGPSLSHTSGGTQSK	NA	0	1	1	NP_002936.1	1	0.000738498600410937	2
TRY	20140623M_SC_RKO_TRY_FR08	20140623M_SC_RKO_TRY_FR08	controllerType=0 controllerNumber=1 scan=4594	1152.58817465329	1152.58761407968	-0.000560573612119697	2	1	884.3274	RLSYNTASNK	NA	1	1	1	NP_296374.1	2	0.000408830196691957	2
TRY	20140623M_SC_RKO_TRY_FR08	20140623M_SC_RKO_TRY_FR08	controllerType=0 controllerNumber=1 scan=4596	660.335057319882	660.335756198564	0.00069887868198748	2	1	884.70204	FGGPGAR	NA	0	1	1	NP_001011.1	1	0.0142943044868533	2
TRY	20140623M_SC_RKO_TRY_FR08	20140623M_SC_RKO_TRY_FR08	controllerType=0 controllerNumber=1 scan=4603	1531.72743180535	1531.7281783394	0.000746534048857939	3	1	885.50778	HLVYESDQNKDGK	NA	1	1	1	NP_001186601.1	4	0.000546353117988149	2
TRY	20140623M_SC_RKO_TRY_FR08	20140623M_SC_RKO_TRY_FR08	controllerType=0 controllerNumber=1 scan=4604	1409.72602947684	1409.72576761288	-0.000261863959849507	4	1	885.57852	VTSAHKGPDETLR	NA	1	1	1	NP_001072992.1	2	0.0042926784874777	2
TRY	20140623M_SC_RKO_TRY_FR08	20140623M_SC_RKO_TRY_FR08	controllerType=0 controllerNumber=1 scan=4605	1409.72611348073	1409.72593562066	-0.000177860068788505	3	1	885.65448	VTSAHKGPDETLR	NA	1	1	1	NP_001072992.1	2	0.000748082444985619	2
TRY	20140623M_SC_RKO_TRY_FR08	20140623M_SC_RKO_TRY_FR08	controllerType=0 controllerNumber=1 scan=4610	1226.72172872438	1226.72001965445	-0.00170906992411801	2	1	886.09254	LTEAKPVDKVK	NA	2	1	1	NP_002940.2	1	0.000402503903278146	2
TRY	20140623M_SC_RKO_TRY_FR08	20140623M_SC_RKO_TRY_FR08	controllerType=0 controllerNumber=1 scan=4613	1191.51280000918	1191.51649504455	0.0036950353762677	2	1	886.57668	HCFTSNEAAR	57.021464@1	0	1	1	NP_001107564.1	2	0.000484024222793227	2
TRY	20140623M_SC_RKO_TRY_FR08	20140623M_SC_RKO_TRY_FR08	controllerType=0 controllerNumber=1 scan=4616	1199.55183710432	1199.55309835063	0.0012612463149253	3	1	886.82664	EVKEWHGCR	57.021464@7	1	1	1	NP_004930.1	1	0.00221185777177797	2
TRY	20140623M_SC_RKO_TRY_FR08	20140623M_SC_RKO_TRY_FR08	controllerType=0 controllerNumber=1 scan=4619	1531.72702160341	1531.72735793552	0.000336332111828597	2	1	887.07852	HLVYESDQNKDGK	NA	1	1	1	NP_001186601.1	4	0.00021594769929929	2
TRY	20140623M_SC_RKO_TRY_FR08	20140623M_SC_RKO_TRY_FR08	controllerType=0 controllerNumber=1 scan=4620	1380.72294286288	1380.69852459186	-0.0244182710221139	3	1	887.18712	VVNGAAASQPPSKR	NA	1	1	1	NP_036565.2	1	0.0142116832865178	2
TRY	20140623M_SC_RKO_TRY_FR08	20140623M_SC_RKO_TRY_FR08	controllerType=0 controllerNumber=1 scan=4621	1145.52732884441	1145.50812162762	-0.0192072167919832	2	1	887.29662	ITEYQHEAR	NA	0	1	1	NP_060634.2	1	0.0027073316194536	2
TRY	20140623M_SC_RKO_TRY_FR08	20140623M_SC_RKO_TRY_FR08	controllerType=0 controllerNumber=1 scan=4626	1244.55606107262	1244.55533869734	-0.000722375277973697	2	1	887.99868	HDVTCTVSGGGR	57.021464@4	0	1	1	NP_872578.1	1	0.000342175367267275	2
TRY	20140623M_SC_RKO_TRY_FR08	20140623M_SC_RKO_TRY_FR08	controllerType=0 controllerNumber=1 scan=4627	1199.55180455065	1199.5530332433	0.00122869265010195	2	1	888.10812	EVKEWHGCR	57.021464@7	1	1	1	NP_004930.1	1	0.00050883253848624	2
TRY	20140623M_SC_RKO_TRY_FR08	20140623M_SC_RKO_TRY_FR08	controllerType=0 controllerNumber=1 scan=4630	870.492378854854	870.492442063508	6.32086539553711e-05	2	1	888.32028	LQAAGNAVK	NA	0	1	1	NP_006280.3	2	0.000524257254364113	2
TRY	20140623M_SC_RKO_TRY_FR08	20140623M_SC_RKO_TRY_FR08	controllerType=0 controllerNumber=1 scan=4634	1244.55639710282	1244.55601075775	-0.000386345076094585	3	1	888.62016	HDVTCTVSGGGR	57.021464@4	0	1	1	NP_872578.1	1	0.00108287291967358	2
TRY	20140623M_SC_RKO_TRY_FR08	20140623M_SC_RKO_TRY_FR08	controllerType=0 controllerNumber=1 scan=4637	1073.58102676428	1073.57913196105	-0.00189480322410418	2	1	888.94866	KVTGTLDANR	NA	1	1	1	NP_003079.1	1	0.000468954512446712	2
TRY	20140623M_SC_RKO_TRY_FR08	20140623M_SC_RKO_TRY_FR08	controllerType=0 controllerNumber=1 scan=4639	1508.67932177842	1508.67961960674	0.000297828321890847	3	1	889.3233	THNDIIHNENMR	15.994915@10	0	1	1	NP_001104547.1	2	0.000754402719349658	2
TRY	20140623M_SC_RKO_TRY_FR08	20140623M_SC_RKO_TRY_FR08	controllerType=0 controllerNumber=1 scan=4640	1277.61514656578	1277.61903154856	0.00388498278107363	3	1	889.43178	HLSDAHNISER	NA	0	1	1	NP_003423.1	1	0.000673747177958573	2
TRY	20140623M_SC_RKO_TRY_FR08	20140623M_SC_RKO_TRY_FR08	controllerType=0 controllerNumber=1 scan=4642	771.391409779342	771.391280589584	-0.000129189758013126	2	1	889.61202	HLYDPK	NA	0	1	1	NP_001830.1	2	0.00752179704327469	2
TRY	20140623M_SC_RKO_TRY_FR08	20140623M_SC_RKO_TRY_FR08	controllerType=0 controllerNumber=1 scan=4644	1484.71888672429	1484.71583920419	-0.00304752010606535	2	1	889.83366	AAGPSLSHTSGGTQSK	NA	0	1	1	NP_002936.1	1	0.000222825162106478	2
TRY	20140623M_SC_RKO_TRY_FR08	20140623M_SC_RKO_TRY_FR08	controllerType=0 controllerNumber=1 scan=4646	801.42544706624	801.41642771618	-0.00901935005992982	2	1	890.01492	LAEVSQR	NA	0	1	1	NP_036222.3	1	0.0135832411566359	2
TRY	20140623M_SC_RKO_TRY_FR08	20140623M_SC_RKO_TRY_FR08	controllerType=0 controllerNumber=1 scan=4655	915.481129966944	915.480843324988	-0.000286641956108724	3	1	891.24924	FKDPNAPK	NA	1	1	1	NP_002119.1	2	0.0103289461963682	2
TRY	20140623M_SC_RKO_TRY_FR08	20140623M_SC_RKO_TRY_FR08	controllerType=0 controllerNumber=1 scan=4667	672.380531930306	672.380423928812	-0.000108001494027121	2	1	892.49358	LAADVGK	NA	0	1	1	NP_001627.2	3	0.00964649169494809	2
TRY	20140623M_SC_RKO_TRY_FR08	20140623M_SC_RKO_TRY_FR08	controllerType=0 controllerNumber=1 scan=4669	914.517803379484	914.517076362268	-0.000727017216036074	2	1	892.69626	KLLEQER	NA	1	1	1	NP_660308.1	2	0.00971306875365517	2
TRY	20140623M_SC_RKO_TRY_FR08	20140623M_SC_RKO_TRY_FR08	controllerType=0 controllerNumber=1 scan=4672	839.460976327142	839.460602785484	-0.000373541657950227	2	1	892.90842	ALQGAAGPR	NA	0	1	1	NP_073576.1	1	0.00463896422853873	2
TRY	20140623M_SC_RKO_TRY_FR08	20140623M_SC_RKO_TRY_FR08	controllerType=0 controllerNumber=1 scan=4676	1002.48818668116	1002.48808046152	-0.000106219641907046	2	1	893.30892	FAANPNQNK	NA	0	1	1	NP_001410.2	1	0.000765095791192581	2
TRY	20140623M_SC_RKO_TRY_FR08	20140623M_SC_RKO_TRY_FR08	controllerType=0 controllerNumber=1 scan=4680	1127.58817059936	1127.60061322272	0.0124426233601298	3	1	893.86302	HQCSIDLKK	57.021464@2	1	1	1	NP_115717.3	1	0.0132316091563152	2
TRY	20140623M_SC_RKO_TRY_FR08	20140623M_SC_RKO_TRY_FR08	controllerType=0 controllerNumber=1 scan=4692	1081.55134898639	1081.55107653368	-0.000272452708941273	3	1	895.18824	LSEHATAPTR	NA	0	1	1	NP_001939.1	2	0.000777143342154669	2
TRY	20140623M_SC_RKO_TRY_FR08	20140623M_SC_RKO_TRY_FR08	controllerType=0 controllerNumber=1 scan=4693	1081.55109074875	1081.5505600584	-0.000530690348114149	2	1	895.25892	LSEHATAPTR	NA	0	1	1	NP_001939.1	2	0.000463331577860509	2
TRY	20140623M_SC_RKO_TRY_FR08	20140623M_SC_RKO_TRY_FR08	controllerType=0 controllerNumber=1 scan=4694	887.480831979842	887.479184718284	-0.00164726155787775	2	1	895.3674	VQQSLGTR	NA	0	1	1	NP_054757.1	2	0.00621330087654824	2
TRY	20140623M_SC_RKO_TRY_FR08	20140623M_SC_RKO_TRY_FR08	controllerType=0 controllerNumber=1 scan=4696	868.4291524525	868.4292582176	0.000105765100101962	2	1	895.74156	ALSGSSGYK	NA	0	1	1	NP_002086.1	1	0.000528771504520292	2
TRY	20140623M_SC_RKO_TRY_FR08	20140623M_SC_RKO_TRY_FR08	controllerType=0 controllerNumber=1 scan=4710	962.45678215064	962.45320043408	-0.0035817165600065	2	1	897.2085	VCSLSNQR	57.021464@1	0	1	1	NP_001123917.1	1	0.00438577696947254	2
TRY	20140623M_SC_RKO_TRY_FR08	20140623M_SC_RKO_TRY_FR08	controllerType=0 controllerNumber=1 scan=4714	860.484684833332	860.509022850864	0.0243380175320453	2	1	897.53778	VSAIASEGK	NA	0	1	1	NP_056271.2	1	0.0108020422396151	2
TRY	20140623M_SC_RKO_TRY_FR08	20140623M_SC_RKO_TRY_FR08	controllerType=0 controllerNumber=1 scan=4716	1466.67159636247	1466.67473356263	0.00313720016606567	3	1	897.75618	DTVSLHQQCSHR	57.021464@8	0	1	1	NP_065741.3	1	0.00308715908067892	2
TRY	20140623M_SC_RKO_TRY_FR08	20140623M_SC_RKO_TRY_FR08	controllerType=0 controllerNumber=1 scan=4726	716.407788849394	716.408723016488	0.000934167093987526	2	1	898.8918	INETLK	NA	0	1	1	NP_060692.2	2	0.0145130221215896	2
TRY	20140623M_SC_RKO_TRY_FR08	20140623M_SC_RKO_TRY_FR08	controllerType=0 controllerNumber=1 scan=4727	1231.59588960015	1231.59723031401	0.00134071385286916	3	1	898.96254	AVATYHANTER	NA	0	1	1	NP_001122320.1	7	0.000791571820676171	2
TRY	20140623M_SC_RKO_TRY_FR08	20140623M_SC_RKO_TRY_FR08	controllerType=0 controllerNumber=1 scan=4735	2739.24222921688	2739.24788032766	0.00565111078003611	4	1	899.90868	RKDTTSDKDDSLGSQQTNEQCAQK	57.021464@20	3	1	1	NP_003104.2	1	0.00381331740027394	2
TRY	20140623M_SC_RKO_TRY_FR08	20140623M_SC_RKO_TRY_FR08	controllerType=0 controllerNumber=1 scan=4739	887.43920339961	887.43952370702	0.000320307409992893	2	1	900.50304	SKEYFSK	NA	1	1	1	NP_001189360.1	5	0.000469249057738519	2
TRY	20140623M_SC_RKO_TRY_FR08	20140623M_SC_RKO_TRY_FR08	controllerType=0 controllerNumber=1 scan=4754	1237.64544706624	1237.64939505358	0.00394798733987045	2	1	901.99278	LHQLDAEKER	NA	1	1	1	NP_003282.2	1	0.000502465748450972	2
TRY	20140623M_SC_RKO_TRY_FR08	20140623M_SC_RKO_TRY_FR08	controllerType=0 controllerNumber=1 scan=4757	1237.64358455736	1237.64567003583	0.00208547846295914	3	1	902.4378	LHQLDAEKER	NA	1	1	1	NP_003282.2	1	0.000751680085058013	2
TRY	20140623M_SC_RKO_TRY_FR08	20140623M_SC_RKO_TRY_FR08	controllerType=0 controllerNumber=1 scan=4761	1231.59449888785	1231.5944488894	-4.99984500947903e-05	2	1	902.80566	AVATYHANTER	NA	0	1	1	NP_001122320.1	7	0.000468991702937637	2
TRY	20140623M_SC_RKO_TRY_FR08	20140623M_SC_RKO_TRY_FR08	controllerType=0 controllerNumber=1 scan=4776	956.565452339322	956.565424089344	-2.82499780723811e-05	2	1	904.37292	KLTVNPGTK	NA	1	1	1	NP_001609.2	1	0.000502954672303578	2
TRY	20140623M_SC_RKO_TRY_FR08	20140623M_SC_RKO_TRY_FR08	controllerType=0 controllerNumber=1 scan=4780	1484.70817059936	1484.69440695432	-0.0137636450399441	3	1	904.96512	AAGPSLSHTSGGTQSK	NA	0	1	1	NP_002936.1	1	0.00109908111378364	2
TRY	20140623M_SC_RKO_TRY_FR08	20140623M_SC_RKO_TRY_FR08	controllerType=0 controllerNumber=1 scan=4785	1068.53197948655	1068.5327386251	0.000759138549938143	2	1	905.60106	NANAEPAVQR	NA	0	1	1	NP_002405.1	1	0.000476295693021433	2
TRY	20140623M_SC_RKO_TRY_FR08	20140623M_SC_RKO_TRY_FR08	controllerType=0 controllerNumber=1 scan=4789	1380.70811723504	1380.66887333618	-0.0392438988601498	2	1	906.19554	VVNGAAASQPPSKR	NA	1	1	1	NP_036565.2	1	0.00336699217149521	2
TRY	20140623M_SC_RKO_TRY_FR08	20140623M_SC_RKO_TRY_FR08	controllerType=0 controllerNumber=1 scan=4790	1406.59678215064	1406.58983066078	-0.00695148986005734	2	1	906.306	TYHYHCGVQDK	57.021464@5	0	1	1	NP_115834.1	2	0.000426705570635396	2
TRY	20140623M_SC_RKO_TRY_FR08	20140623M_SC_RKO_TRY_FR08	controllerType=0 controllerNumber=1 scan=4799	1040.52693889351	1040.52880544941	0.00186655590596274	2	1	907.2699	HLSDSINQK	NA	0	1	1	NP_006787.2	1	0.00039375259450746	2
TRY	20140623M_SC_RKO_TRY_FR08	20140623M_SC_RKO_TRY_FR08	controllerType=0 controllerNumber=1 scan=4803	659.36393367012	659.36360575414	-0.00032791598005133	2	1	907.86516	PGPYVK	NA	0	1	1	NP_006357.1	3	0.00260729039435514	2
TRY	20140623M_SC_RKO_TRY_FR08	20140623M_SC_RKO_TRY_FR08	controllerType=0 controllerNumber=1 scan=4806	1164.57732641492	1164.57715099125	-0.000175423675955244	2	1	908.07726	VGEFSGANKEK	NA	1	1	1	NP_003320.2	1	0.000430261742429201	2
TRY	20140623M_SC_RKO_TRY_FR08	20140623M_SC_RKO_TRY_FR08	controllerType=0 controllerNumber=1 scan=4808	1380.72177364774	1380.69618616158	-0.025587486159111	3	1	908.2188	VVNGAAASQPPSKR	NA	1	1	1	NP_036565.2	1	0.0130240988573195	2
TRY	20140623M_SC_RKO_TRY_FR08	20140623M_SC_RKO_TRY_FR08	controllerType=0 controllerNumber=1 scan=4815	685.390118005866	685.389090973132	-0.00102703273398674	2	1	909.01326	HVVFGK	NA	0	1	1	NP_000933.1	4	0.000516173350864624	2
TRY	20140623M_SC_RKO_TRY_FR08	20140623M_SC_RKO_TRY_FR08	controllerType=0 controllerNumber=1 scan=4823	1406.60378748663	1406.60384133276	5.38461299584014e-05	3	1	909.91464	TYHYHCGVQDK	57.021464@5	0	1	1	NP_115834.1	2	0.000644230161832656	2
TRY	20140623M_SC_RKO_TRY_FR08	20140623M_SC_RKO_TRY_FR08	controllerType=0 controllerNumber=1 scan=4824	979.46043117461	979.45978725192	-0.000643922689960164	2	1	910.02414	FTPDSQTGK	NA	0	1	1	NP_001257460.1	2	0.0114007823883928	2
TRY	20140623M_SC_RKO_TRY_FR08	20140623M_SC_RKO_TRY_FR08	controllerType=0 controllerNumber=1 scan=4825	995.540415354192	995.540836588084	0.00042123389198423	2	1	910.13382	THIEQIQK	NA	0	1	1	NP_004710.2	1	0.000493192974968992	2
TRY	20140623M_SC_RKO_TRY_FR08	20140623M_SC_RKO_TRY_FR08	controllerType=0 controllerNumber=1 scan=4830	1531.71817059936	1531.70965592742	-0.00851467194001998	3	1	910.83642	HLVYESDQNKDGK	NA	1	1	1	NP_001186601.1	4	0.00382149266439828	2
TRY	20140623M_SC_RKO_TRY_FR08	20140623M_SC_RKO_TRY_FR08	controllerType=0 controllerNumber=1 scan=4831	819.412661171454	819.412654001208	-7.17024602181482e-06	2	1	910.90716	FAETQPK	NA	0	1	1	NP_001395.1	1	0.00866196462449842	2
TRY	20140623M_SC_RKO_TRY_FR08	20140623M_SC_RKO_TRY_FR08	controllerType=0 controllerNumber=1 scan=4837	1524.72817059936	1524.74601722172	0.0178466223603664	3	1	911.60304	ELCHTQSSHASLR	57.021464@2	0	1	1	NP_001036041.1	2	0.00214903988701149	2
TRY	20140623M_SC_RKO_TRY_FR08	20140623M_SC_RKO_TRY_FR08	controllerType=0 controllerNumber=1 scan=4846	672.379673768368	672.378707604936	-0.00096616343205369	2	1	912.66522	VEAGGLK	NA	0	1	1	NP_001041683.1	2	0.0106056443693907	2
TRY	20140623M_SC_RKO_TRY_FR08	20140623M_SC_RKO_TRY_FR08	controllerType=0 controllerNumber=1 scan=4847	766.38544706624	766.38477489228	-0.000672173960083455	2	1	912.7443	AFVESSK	NA	0	1	1	NP_003394.1	1	0.0108404994488403	2
TRY	20140623M_SC_RKO_TRY_FR08	20140623M_SC_RKO_TRY_FR08	controllerType=0 controllerNumber=1 scan=4862	1002.48818188071	1002.48807086062	-0.000111020087956604	2	1	914.52732	FAANPNQNK	NA	0	1	1	NP_001410.2	1	0.000499330415256361	2
TRY	20140623M_SC_RKO_TRY_FR08	20140623M_SC_RKO_TRY_FR08	controllerType=0 controllerNumber=1 scan=4865	702.391176024784	702.391147431468	-2.85933159602791e-05	2	1	914.81718	IASDGLK	NA	0	1	1	NP_000997.1	1	0.00512910955367578	2
TRY	20140623M_SC_RKO_TRY_FR08	20140623M_SC_RKO_TRY_FR08	controllerType=0 controllerNumber=1 scan=4867	940.508642550514	940.508256758128	-0.000385792386055073	2	1	914.9964	VTNQPIGGR	NA	0	1	1	NP_061887.2	1	0.000523705532327688	2
TRY	20140623M_SC_RKO_TRY_FR08	20140623M_SC_RKO_TRY_FR08	controllerType=0 controllerNumber=1 scan=4870	1845.70003065687	1845.69856858044	-0.00146207643001617	3	1	915.28566	GVLCSGHGECHCGECK	57.021464@3,57.021464@9,57.021464@11,57.021464@14	0	1	1	NP_002204.2	1	0.000727734600325558	2
TRY	20140623M_SC_RKO_TRY_FR08	20140623M_SC_RKO_TRY_FR08	controllerType=0 controllerNumber=1 scan=4876	749.420740135956	749.423057850312	0.00231771435585415	2	1	916.05918	HELPVR	NA	0	1	1	NP_219485.1	2	0.000527330554432047	2
TRY	20140623M_SC_RKO_TRY_FR08	20140623M_SC_RKO_TRY_FR08	controllerType=0 controllerNumber=1 scan=4877	987.476741596702	987.476089329904	-0.000652266798056189	2	1	916.16868	AAADFATHGK	NA	0	1	1	NP_073602.3	1	0.000476763592819676	2
TRY	20140623M_SC_RKO_TRY_FR08	20140623M_SC_RKO_TRY_FR08	controllerType=0 controllerNumber=1 scan=4880	1524.70813992785	1524.7059558787	-0.0021840491497187	2	1	916.65204	ELCHTQSSHASLR	57.021464@2	0	1	1	NP_001036041.1	2	0.0134017652673986	2
TRY	20140623M_SC_RKO_TRY_FR08	20140623M_SC_RKO_TRY_FR08	controllerType=0 controllerNumber=1 scan=4884	1001.55072692727	1001.55089504793	0.000168120666899085	3	1	916.98756	VRDALTAEK	NA	1	1	1	NP_055227.1	1	0.0030749892852249	2
TRY	20140623M_SC_RKO_TRY_FR08	20140623M_SC_RKO_TRY_FR08	controllerType=0 controllerNumber=1 scan=4885	1001.55015838975	1001.5497579729	-0.000400416852016861	2	1	917.06568	VRDALTAEK	NA	1	1	1	NP_055227.1	1	0.000451533224126218	2
TRY	20140623M_SC_RKO_TRY_FR08	20140623M_SC_RKO_TRY_FR08	controllerType=0 controllerNumber=1 scan=4887	1164.57716670953	1164.57683158045	-0.000335129074983342	3	1	917.43978	VGEFSGANKEK	NA	1	1	1	NP_003320.2	1	0.000797727879332023	2
TRY	20140623M_SC_RKO_TRY_FR08	20140623M_SC_RKO_TRY_FR08	controllerType=0 controllerNumber=1 scan=4888	973.519325929878	973.519393181556	6.72516780468868e-05	2	1	917.5104	LQASNVTNK	NA	0	1	1	NP_057951.1	1	0.00193458419427277	2
TRY	20140623M_SC_RKO_TRY_FR08	20140623M_SC_RKO_TRY_FR08	controllerType=0 controllerNumber=1 scan=4906	950.48234572873	950.48254656706	0.00020083833010176	2	1	919.75044	TTAAFQQGK	NA	0	1	1	NP_003084.1	1	0.000513200838419183	2
TRY	20140623M_SC_RKO_TRY_FR08	20140623M_SC_RKO_TRY_FR08	controllerType=0 controllerNumber=1 scan=4909	930.456595718895	930.45726129789	0.00066557899504005	3	1	920.1948	QSVDHFAK	NA	0	1	1	NP_054757.1	2	0.00375736887273991	2
TRY	20140623M_SC_RKO_TRY_FR08	20140623M_SC_RKO_TRY_FR08	controllerType=0 controllerNumber=1 scan=4910	930.458188478058	930.460446816216	0.00225833815807164	2	1	920.30328	QSVDHFAK	NA	0	1	1	NP_054757.1	2	0.000527446570964078	2
TRY	20140623M_SC_RKO_TRY_FR08	20140623M_SC_RKO_TRY_FR08	controllerType=0 controllerNumber=1 scan=4914	1049.50816800434	1049.51002490038	0.00185689603790706	2	1	920.66718	LQEMEGTVK	15.994915@3	0	1	1	NP_002464.1	1	0.002555373178224	2
TRY	20140623M_SC_RKO_TRY_FR08	20140623M_SC_RKO_TRY_FR08	controllerType=0 controllerNumber=1 scan=4918	887.438842379952	887.438801667704	-4.07122480510225e-05	2	1	921.22032	SKEYFSK	NA	1	1	1	NP_001189360.1	5	0.000510854593514	2
TRY	20140623M_SC_RKO_TRY_FR08	20140623M_SC_RKO_TRY_FR08	controllerType=0 controllerNumber=1 scan=4921	1470.6641310672	1470.66086560461	-0.00326546259680072	3	1	921.66492	YHTINGHNCEVK	57.021464@8	0	1	1	NP_919223.1	1	0.000754864230642616	2
TRY	20140623M_SC_RKO_TRY_FR08	20140623M_SC_RKO_TRY_FR08	controllerType=0 controllerNumber=1 scan=4925	985.555407377594	985.555170570688	-0.000236806905945741	2	1	922.0662	LAQIREEK	NA	1	1	1	NP_001369.1	1	0.000527545240347764	2
TRY	20140623M_SC_RKO_TRY_FR08	20140623M_SC_RKO_TRY_FR08	controllerType=0 controllerNumber=1 scan=4940	1044.58544706624	1044.58936954848	0.00392248224011382	2	1	923.94054	KLLTEEGQK	NA	1	1	1	NP_037518.3	1	0.000502658542455889	2
TRY	20140623M_SC_RKO_TRY_FR08	20140623M_SC_RKO_TRY_FR08	controllerType=0 controllerNumber=1 scan=4942	756.44899660805	756.4486050171	-0.00039159094990282	2	1	924.12378	QIIGQAK	NA	0	1	1	NP_002480.1	1	0.00337398215914171	2
TRY	20140623M_SC_RKO_TRY_FR08	20140623M_SC_RKO_TRY_FR08	controllerType=0 controllerNumber=1 scan=4944	829.4653397951	829.4649130455	-0.000426749600023868	2	1	924.27528	QIQSLNK	NA	0	1	1	NP_443109.2	2	0.0145308668811599	2
TRY	20140623M_SC_RKO_TRY_FR08	20140623M_SC_RKO_TRY_FR08	controllerType=0 controllerNumber=1 scan=4949	1470.66544706624	1470.66349760268	-0.00194946355986758	2	1	924.95004	YHTINGHNCEVK	57.021464@8	0	1	1	NP_919223.1	1	0.000487366756346559	2
TRY	20140623M_SC_RKO_TRY_FR08	20140623M_SC_RKO_TRY_FR08	controllerType=0 controllerNumber=1 scan=4953	803.43922508088	803.43956706956	0.000341988679906535	2	1	925.31052	SVLEQTK	NA	0	1	1	NP_002145.3	1	0.0145728639012056	2
TRY	20140623M_SC_RKO_TRY_FR08	20140623M_SC_RKO_TRY_FR08	controllerType=0 controllerNumber=1 scan=4958	1068.5576555875	1068.55491596359	-0.00273962390406268	2	1	925.74078	HFPGEELIK	NA	0	1	1	DECOY_0_NP_001098057.1	1	0.0146012729314863	2
TRY	20140623M_SC_RKO_TRY_FR08	20140623M_SC_RKO_TRY_FR08	controllerType=0 controllerNumber=1 scan=4971	730.398183817544	730.399015006588	0.000831189044106395	2	1	927.40806	IGGVTER	NA	0	1	1	NP_000134.2	1	0.00332721760813067	2
TRY	20140623M_SC_RKO_TRY_FR08	20140623M_SC_RKO_TRY_FR08	controllerType=0 controllerNumber=1 scan=4979	1027.52923560685	1027.52864784921	-0.000587757646144382	2	1	928.1319	ASHSAVDITK	NA	0	1	1	NP_001019389.1	2	0.000444252123249423	2
TRY	20140623M_SC_RKO_TRY_FR08	20140623M_SC_RKO_TRY_FR08	controllerType=0 controllerNumber=1 scan=4980	1236.63544580215	1236.6358748868	0.000429084647976197	2	1	928.24188	ASFIKDEGKDK	NA	2	1	1	NP_005782.1	1	0.000437513736328247	2
TRY	20140623M_SC_RKO_TRY_FR08	20140623M_SC_RKO_TRY_FR08	controllerType=0 controllerNumber=1 scan=4984	1610.82817059936	1610.83983786712	0.0116672677600036	3	1	928.79886	KHFEANNGKLPDNK	NA	2	1	1	NP_064502.9	1	0.000703770724454106	2
TRY	20140623M_SC_RKO_TRY_FR08	20140623M_SC_RKO_TRY_FR08	controllerType=0 controllerNumber=1 scan=4992	1487.77615097606	1487.77568922242	-0.000461753639001472	3	1	929.7123	RKPDTIEVQQMK	15.994915@10	2	1	1	NP_001104547.1	2	0.00115430901226439	2
TRY	20140623M_SC_RKO_TRY_FR08	20140623M_SC_RKO_TRY_FR08	controllerType=0 controllerNumber=1 scan=5002	980.493079163066	980.493448749432	0.000369586365991381	2	1	931.1181	YQAIASNSK	NA	0	1	1	NP_001094096.1	2	0.000615019450010971	2
TRY	20140623M_SC_RKO_TRY_FR08	20140623M_SC_RKO_TRY_FR08	controllerType=0 controllerNumber=1 scan=5008	1198.57739882605	1198.5783413946	0.000942568547998235	2	1	931.61916	LHEDLCEKR	57.021464@5	1	1	1	NP_065761.1	1	0.000439742933953989	2
TRY	20140623M_SC_RKO_TRY_FR08	20140623M_SC_RKO_TRY_FR08	controllerType=0 controllerNumber=1 scan=5010	1346.61451456127	1346.61539939623	0.000884834964836045	3	1	931.8372	LMELHGEGSSSGK	15.994915@1	0	1	1	NP_000997.1	1	0.00137419729767679	2
TRY	20140623M_SC_RKO_TRY_FR08	20140623M_SC_RKO_TRY_FR08	controllerType=0 controllerNumber=1 scan=5013	1224.64544706624	1224.64464402668	-0.000803039560196339	2	1	932.16576	VVNGAAASQPPSK	NA	0	1	1	NP_036565.2	1	0.000442635961759463	2
TRY	20140623M_SC_RKO_TRY_FR08	20140623M_SC_RKO_TRY_FR08	controllerType=0 controllerNumber=1 scan=5017	1132.60544706624	1132.59806942008	-0.00737764615996639	2	1	932.72004	TYIPPKGETK	NA	1	1	1	NP_002119.1	1	0.000527845841390256	2
TRY	20140623M_SC_RKO_TRY_FR08	20140623M_SC_RKO_TRY_FR08	controllerType=0 controllerNumber=1 scan=5023	1132.61373087292	1132.61463703344	0.000906160518979959	3	1	933.37668	TYIPPKGETK	NA	1	1	1	NP_002119.1	1	0.0115499354099658	2
TRY	20140623M_SC_RKO_TRY_FR08	20140623M_SC_RKO_TRY_FR08	controllerType=0 controllerNumber=1 scan=5027	1052.4678911607	1052.4682248627	0.000333702002080827	2	1	933.66006	YYNSDVHR	NA	0	1	1	NP_003123.2	1	0.000570101099833027	2
TRY	20140623M_SC_RKO_TRY_FR08	20140623M_SC_RKO_TRY_FR08	controllerType=0 controllerNumber=1 scan=5028	911.554730784662	911.554211315324	-0.000519469338200906	2	1	933.74178	RLTPQAVK	NA	1	1	1	NP_004085.1	1	0.00308778254782215	2
TRY	20140623M_SC_RKO_TRY_FR08	20140623M_SC_RKO_TRY_FR08	controllerType=0 controllerNumber=1 scan=5036	829.440948033376	829.416129522052	-0.0248185113240424	2	1	934.65666	QIQSLNK	NA	0	1	1	NP_443109.2	2	0.00789502542120346	2
TRY	20140623M_SC_RKO_TRY_FR08	20140623M_SC_RKO_TRY_FR08	controllerType=0 controllerNumber=1 scan=5041	1148.56611653108	1148.56490197936	-0.0012145517200679	2	1	935.17266	TSETLSQAGQK	NA	0	1	1	NP_005070.1	1	0.00051697127253092	2
TRY	20140623M_SC_RKO_TRY_FR08	20140623M_SC_RKO_TRY_FR08	controllerType=0 controllerNumber=1 scan=5045	944.504196884582	944.504450804164	0.000253919582064555	2	1	935.76456	IQNGTSGIR	NA	0	1	1	NP_001027565.1	2	0.000594597493045045	2
TRY	20140623M_SC_RKO_TRY_FR08	20140623M_SC_RKO_TRY_FR08	controllerType=0 controllerNumber=1 scan=5050	907.512449540194	907.512182343088	-0.00026719710604084	2	1	936.15594	EHPVVISK	NA	0	1	1	NP_004332.2	1	0.00053375628942787	2
TRY	20140623M_SC_RKO_TRY_FR08	20140623M_SC_RKO_TRY_FR08	controllerType=0 controllerNumber=1 scan=5051	952.509797514244	952.510566685588	0.000769171344018105	2	1	936.22668	SDLVVHQR	NA	0	1	1	NP_079112.1	1	0.000496974669325933	2
TRY	20140623M_SC_RKO_TRY_FR08	20140623M_SC_RKO_TRY_FR08	controllerType=0 controllerNumber=1 scan=5055	1106.48544706624	1106.48940089268	0.00395382644023812	2	1	936.58716	NHLGSYECK	57.021464@7	0	1	1	NP_009096.2	1	0.00046346041883524	2
TRY	20140623M_SC_RKO_TRY_FR08	20140623M_SC_RKO_TRY_FR08	controllerType=0 controllerNumber=1 scan=5059	1073.54544706624	1073.54033532588	-0.00511174036000739	2	1	937.14108	HKLEEGSFK	NA	1	1	1	NP_001006641.1	3	0.00045246924378677	2
TRY	20140623M_SC_RKO_TRY_FR08	20140623M_SC_RKO_TRY_FR08	controllerType=0 controllerNumber=1 scan=5062	653.386134821252	653.386209981804	7.51605518871656e-05	2	1	937.62456	LATPPR	NA	0	1	1	NP_001001563.1	1	0.00979586406987945	2
TRY	20140623M_SC_RKO_TRY_FR08	20140623M_SC_RKO_TRY_FR08	controllerType=0 controllerNumber=1 scan=5063	685.387343136484	685.383541234368	-0.00380190211603804	2	1	937.6953	HVVFGK	NA	0	1	1	NP_000933.1	4	0.00300850102845994	2
TRY	20140623M_SC_RKO_TRY_FR08	20140623M_SC_RKO_TRY_FR08	controllerType=0 controllerNumber=1 scan=5065	775.361303514612	775.361305556024	2.04141201720631e-06	2	1	937.83666	FGNPGER	NA	0	1	1	NP_001091974.1	2	0.0106296703102322	2
TRY	20140623M_SC_RKO_TRY_FR08	20140623M_SC_RKO_TRY_FR08	controllerType=0 controllerNumber=1 scan=5070	956.569148988876	956.572817388452	0.00366839957598586	2	1	938.20968	VKEVNLQK	NA	1	1	1	NP_057251.2	1	0.000522601648937836	2
TRY	20140623M_SC_RKO_TRY_FR08	20140623M_SC_RKO_TRY_FR08	controllerType=0 controllerNumber=1 scan=5077	1591.75668168366	1591.75431533512	-0.00236634854013573	2	1	939.13002	YATQSNHSGIATSQK	NA	0	1	1	NP_055718.4	1	0.000248867773377063	2
TRY	20140623M_SC_RKO_TRY_FR08	20140623M_SC_RKO_TRY_FR08	controllerType=0 controllerNumber=1 scan=5081	870.49242461179	870.49253357738	0.000108965590015941	2	1	939.41292	QIQNLQK	NA	0	1	1	NP_997637.1	4	0.00172961094262416	2
TRY	20140623M_SC_RKO_TRY_FR08	20140623M_SC_RKO_TRY_FR08	controllerType=0 controllerNumber=1 scan=5083	884.518956095136	884.518713091572	-0.000243003564037281	2	1	939.55992	RVADVVAR	NA	1	1	1	NP_060193.2	1	0.000444409354112981	2
TRY	20140623M_SC_RKO_TRY_FR08	20140623M_SC_RKO_TRY_FR08	controllerType=0 controllerNumber=1 scan=5084	1531.72701593152	1531.72734659173	0.000330660215922762	3	1	939.66942	HLVYESDQNKDGK	NA	1	1	1	NP_001186601.1	4	0.000607076560314001	2
TRY	20140623M_SC_RKO_TRY_FR08	20140623M_SC_RKO_TRY_FR08	controllerType=0 controllerNumber=1 scan=5085	889.431005647894	889.411500884788	-0.0195047631060561	2	1	939.7779	TDLGAAAGSK	NA	0	1	1	NP_060308.1	1	0.00990405941304784	2
TRY	20140623M_SC_RKO_TRY_FR08	20140623M_SC_RKO_TRY_FR08	controllerType=0 controllerNumber=1 scan=5091	1102.58074276057	1102.58100651823	0.000263757666061792	3	1	940.48002	QIDKIQCAK	57.021464@6	1	1	1	NP_006594.3	5	0.00190631707973903	2
TRY	20140623M_SC_RKO_TRY_FR08	20140623M_SC_RKO_TRY_FR08	controllerType=0 controllerNumber=1 scan=5093	1163.59352112578	1163.59355599775	3.48719761404936e-05	2	1	940.69818	KVQFGNENTK	NA	1	1	1	NP_071401.3	1	0.00038919513566248	2
TRY	20140623M_SC_RKO_TRY_FR08	20140623M_SC_RKO_TRY_FR08	controllerType=0 controllerNumber=1 scan=5098	1194.50544706624	1194.51335679648	0.00790973024004415	2	1	941.24478	WNQDTMEQK	15.994915@5	0	1	1	NP_001171501.1	2	0.00344543080431449	2
TRY	20140623M_SC_RKO_TRY_FR08	20140623M_SC_RKO_TRY_FR08	controllerType=0 controllerNumber=1 scan=5105	702.391344320004	702.391484021908	0.000139701904004141	2	1	942.32418	IASDGLK	NA	0	1	1	NP_000997.1	1	0.0043270132956035	2
TRY	20140623M_SC_RKO_TRY_FR08	20140623M_SC_RKO_TRY_FR08	controllerType=0 controllerNumber=1 scan=5106	730.422525305472	730.422545864444	2.05589719826094e-05	2	1	942.39492	LAAEVTK	NA	0	1	1	NP_001035526.1	1	0.00708380122646455	2
TRY	20140623M_SC_RKO_TRY_FR08	20140623M_SC_RKO_TRY_FR08	controllerType=0 controllerNumber=1 scan=5108	639.370644406434	639.370879216368	0.000234809933999713	2	1	942.53634	TPLGPR	NA	0	1	1	NP_006833.2	1	0.013070603190791	2
TRY	20140623M_SC_RKO_TRY_FR08	20140623M_SC_RKO_TRY_FR08	controllerType=0 controllerNumber=1 scan=5110	909.466970888834	909.467112600468	0.000141711634000785	2	1	942.67782	LEQLDHR	NA	0	1	1	NP_056271.2	1	0.010109792377628	2
TRY	20140623M_SC_RKO_TRY_FR08	20140623M_SC_RKO_TRY_FR08	controllerType=0 controllerNumber=1 scan=5126	901.487050395392	901.487204873484	0.000154478091985766	2	1	944.26416	VSEQLQAK	NA	0	1	1	NP_114172.1	1	0.0109185434055018	2
TRY	20140623M_SC_RKO_TRY_FR08	20140623M_SC_RKO_TRY_FR08	controllerType=0 controllerNumber=1 scan=5138	1077.55687098466	1077.55703515232	0.000164167661978354	2	1	945.46278	FKAEVQSNR	NA	1	1	1	NP_036580.2	2	0.000500127172482037	2
TRY	20140623M_SC_RKO_TRY_FR08	20140623M_SC_RKO_TRY_FR08	controllerType=0 controllerNumber=1 scan=5139	1051.54167694893	1051.54229714507	0.000620196133922946	2	1	945.57246	EGIPPQQQR	NA	0	1	1	NP_006147.1	1	0.0132737399081562	2
TRY	20140623M_SC_RKO_TRY_FR08	20140623M_SC_RKO_TRY_FR08	controllerType=0 controllerNumber=1 scan=5142	1123.5371786252	1123.53732324301	0.000144617803925939	2	1	945.90216	ANQINHINSN	NA	0	1	1	NP_036273.1	2	0.000515895447411406	2
TRY	20140623M_SC_RKO_TRY_FR08	20140623M_SC_RKO_TRY_FR08	controllerType=0 controllerNumber=1 scan=5152	1104.53359932518	1104.53260720755	-0.000992117623809463	2	1	946.9194	VQSLQQSCR	57.021464@7	0	1	1	NP_037422.2	2	0.010428487491248	2
TRY	20140623M_SC_RKO_TRY_FR08	20140623M_SC_RKO_TRY_FR08	controllerType=0 controllerNumber=1 scan=5157	954.48544706624	954.48260123168	-0.0028458345599347	2	1	947.5842	EGSALSHVR	NA	0	1	1	NP_689557.1	1	0.000474303887512394	2
TRY	20140623M_SC_RKO_TRY_FR08	20140623M_SC_RKO_TRY_FR08	controllerType=0 controllerNumber=1 scan=5159	1537.75950568376	1537.74403849962	-0.0154671841401068	3	1	947.76606	YHTINGHNAEVRK	NA	1	1	1	NP_112533.1	1	0.00539379071966399	2
TRY	20140623M_SC_RKO_TRY_FR08	20140623M_SC_RKO_TRY_FR08	controllerType=0 controllerNumber=1 scan=5160	971.504395567974	971.505182521948	0.000786953973943127	2	1	947.83668	LSPSPTSQR	NA	0	1	1	NP_733821.1	1	0.00689365021902748	2
TRY	20140623M_SC_RKO_TRY_FR08	20140623M_SC_RKO_TRY_FR08	controllerType=0 controllerNumber=1 scan=5162	799.481188860284	799.482023744168	0.000834883883953808	2	1	947.97816	TPDVLKK	NA	1	1	1	NP_006810.1	1	0.000483086971473637	2
TRY	20140623M_SC_RKO_TRY_FR08	20140623M_SC_RKO_TRY_FR08	controllerType=0 controllerNumber=1 scan=5168	2510.12222921688	2510.12740339226	0.00517417538003428	4	1	948.5754	YHLVDKEHDSAEGSHTSGQSNGR	NA	1	1	1	NP_036286.2	1	0.00380557595106863	2
TRY	20140623M_SC_RKO_TRY_FR08	20140623M_SC_RKO_TRY_FR08	controllerType=0 controllerNumber=1 scan=5173	1101.61388950928	1101.61355732266	-0.000332186622017616	3	1	949.23828	LKSDTAAAAVR	NA	1	1	1	NP_003325.2	2	0.0101582699341946	2
TRY	20140623M_SC_RKO_TRY_FR08	20140623M_SC_RKO_TRY_FR08	controllerType=0 controllerNumber=1 scan=5174	1101.60951899532	1101.60481629474	-0.00470270058190181	2	1	949.34778	LKSDTAAAAVR	NA	1	1	1	NP_003325.2	2	0.000432386283476158	2
TRY	20140623M_SC_RKO_TRY_FR08	20140623M_SC_RKO_TRY_FR08	controllerType=0 controllerNumber=1 scan=5175	882.464482599068	882.461801669936	-0.0026809291319978	2	1	949.43766	AGPLQGGGAR	NA	0	1	1	NP_054894.1	1	0.00179732978933373	2
TRY	20140623M_SC_RKO_TRY_FR08	20140623M_SC_RKO_TRY_FR08	controllerType=0 controllerNumber=1 scan=5179	1030.52544706624	1030.53130100178	0.00585393554001712	2	1	949.87566	QHLAVSHEK	-17.026549@0	0	1	1	NP_065816.2	1	0.00165940470399627	2
TRY	20140623M_SC_RKO_TRY_FR08	20140623M_SC_RKO_TRY_FR08	controllerType=0 controllerNumber=1 scan=5186	954.488223058362	954.488153215924	-6.98424380516371e-05	3	1	950.71956	EGSALSHVR	NA	0	1	1	NP_689557.1	1	0.00953839570713677	2
TRY	20140623M_SC_RKO_TRY_FR08	20140623M_SC_RKO_TRY_FR08	controllerType=0 controllerNumber=1 scan=5191	937.510539500298	937.511716306696	0.00117680639812079	2	1	951.11106	GAHVTINAR	NA	0	1	1	NP_001116428.1	2	0.00751601712725861	2
TRY	20140623M_SC_RKO_TRY_FR08	20140623M_SC_RKO_TRY_FR08	controllerType=0 controllerNumber=1 scan=5198	1207.63411198184	1207.61213745308	-0.0219745287599835	2	1	951.99234	DKPTHEILQK	NA	1	1	1	NP_001027005.1	1	0.000785789220053977	2
TRY	20140623M_SC_RKO_TRY_FR08	20140623M_SC_RKO_TRY_FR08	controllerType=0 controllerNumber=1 scan=5203	926.444818395648	926.450402296696	0.00558390104788486	2	1	952.39002	HCDLQVR	57.021464@1	0	1	1	NP_003741.1	1	0.00456438541874808	2
TRY	20140623M_SC_RKO_TRY_FR08	20140623M_SC_RKO_TRY_FR08	controllerType=0 controllerNumber=1 scan=5209	1132.61319205525	1132.6135593981	0.000367342847994223	2	1	953.20182	TYIPPKGETK	NA	1	1	1	NP_002119.1	1	0.000510941730827834	2
TRY	20140623M_SC_RKO_TRY_FR08	20140623M_SC_RKO_TRY_FR08	controllerType=0 controllerNumber=1 scan=5212	972.536035591566	972.536828089732	0.00079249816610627	2	1	953.4528	RIDTNLNK	NA	1	1	1	NP_002991.2	1	0.000764016069696741	2
TRY	20140623M_SC_RKO_TRY_FR08	20140623M_SC_RKO_TRY_FR08	controllerType=0 controllerNumber=1 scan=5213	1050.55494414345	1050.5528471189	-0.00209702455003935	3	1	953.52354	AGALHAQVER	NA	0	1	1	NP_001099008.1	2	0.000786819766617171	2
TRY	20140623M_SC_RKO_TRY_FR08	20140623M_SC_RKO_TRY_FR08	controllerType=0 controllerNumber=1 scan=5216	913.509441375738	913.509520057576	7.86818379765464e-05	2	1	953.7357	RIDQLNR	NA	1	1	1	NP_001093640.1	2	0.000526398057152252	2
TRY	20140623M_SC_RKO_TRY_FR08	20140623M_SC_RKO_TRY_FR08	controllerType=0 controllerNumber=1 scan=5217	1207.65656123506	1207.65703595951	0.000474724455898468	3	1	953.80644	DKPTHEILQK	NA	1	1	1	NP_001027005.1	1	0.00113299262449567	2
TRY	20140623M_SC_RKO_TRY_FR08	20140623M_SC_RKO_TRY_FR08	controllerType=0 controllerNumber=1 scan=5220	1093.54769278303	1093.54376412697	-0.00392865606590931	2	1	954.13404	GKDSLYAQGR	NA	1	1	1	NP_000992.1	1	0.000469068753826156	2
TRY	20140623M_SC_RKO_TRY_FR08	20140623M_SC_RKO_TRY_FR08	controllerType=0 controllerNumber=1 scan=5223	1014.57091006261	1014.57086022752	-4.98350919997392e-05	2	1	954.57828	KLEELQQK	NA	1	1	1	NP_998827.1	3	0.000438897166537882	2
TRY	20140623M_SC_RKO_TRY_FR08	20140623M_SC_RKO_TRY_FR08	controllerType=0 controllerNumber=1 scan=5228	1050.55778004421	1050.55851892042	0.000738876211926254	2	1	954.93192	AGALHAQVER	NA	0	1	1	NP_001099008.1	2	0.000371983511869089	2
TRY	20140623M_SC_RKO_TRY_FR08	20140623M_SC_RKO_TRY_FR08	controllerType=0 controllerNumber=1 scan=5231	893.48761547315	893.4893976615	0.00178218834992094	2	1	955.18194	YVDKLEK	NA	1	1	1	NP_003472.2	1	0.00161691714539155	2
TRY	20140623M_SC_RKO_TRY_FR08	20140623M_SC_RKO_TRY_FR08	controllerType=0 controllerNumber=1 scan=5232	1189.59134967306	1189.58881916182	-0.00253051124218473	2	1	955.29144	TQETLSQAGQK	NA	0	1	1	NP_001230821.1	2	0.000498019450289345	2
TRY	20140623M_SC_RKO_TRY_FR08	20140623M_SC_RKO_TRY_FR08	controllerType=0 controllerNumber=1 scan=5233	1127.56811723504	1127.60026309518	0.0321458601399627	2	1	955.40094	VVDHYENPR	NA	0	1	1	NP_998760.1	1	0.00341685638283863	2
TRY	20140623M_SC_RKO_TRY_FR08	20140623M_SC_RKO_TRY_FR08	controllerType=0 controllerNumber=1 scan=5236	1717.74817059936	1717.74111566322	-0.00705493614009356	3	1	955.88418	IHSGEKPYECPNCK	57.021464@9,57.021464@12	1	1	1	NP_001167567.1	4	0.00064663099746	2
TRY	20140623M_SC_RKO_TRY_FR08	20140623M_SC_RKO_TRY_FR08	controllerType=0 controllerNumber=1 scan=5240	1656.765167599	1656.7665190875	0.00135148850199585	3	1	956.20482	LQAQVECSHSSQQR	57.021464@6	0	1	1	NP_005886.2	1	0.000673001951658271	2
TRY	20140623M_SC_RKO_TRY_FR08	20140623M_SC_RKO_TRY_FR08	controllerType=0 controllerNumber=1 scan=5246	1656.76451933253	1656.76522255457	0.000703222034189821	2	1	956.75754	LQAQVECSHSSQQR	57.021464@6	0	1	1	NP_005886.2	1	0.000327922082210948	2
TRY	20140623M_SC_RKO_TRY_FR08	20140623M_SC_RKO_TRY_FR08	controllerType=0 controllerNumber=1 scan=5251	707.360388693914	707.360538547128	0.000149853213997631	2	1	957.37152	NSVNFK	NA	0	1	1	NP_001460.1	1	0.0136036792512237	2
TRY	20140623M_SC_RKO_TRY_FR08	20140623M_SC_RKO_TRY_FR08	controllerType=0 controllerNumber=1 scan=5256	886.429531163596	886.429346937792	-0.00018422580387778	2	1	957.72516	VEAFEHR	NA	0	1	1	NP_056175.3	1	0.0046471591394581	2
TRY	20140623M_SC_RKO_TRY_FR08	20140623M_SC_RKO_TRY_FR08	controllerType=0 controllerNumber=1 scan=5257	896.508442502124	896.508919293848	0.000476791724054237	2	1	957.7959	LQANGPVAK	NA	0	1	1	NP_004732.2	1	0.00152614706021302	2
TRY	20140623M_SC_RKO_TRY_FR08	20140623M_SC_RKO_TRY_FR08	controllerType=0 controllerNumber=1 scan=5259	1167.5307509057	1167.5306158144	-0.000135091302126966	3	1	957.9762	TYYVNHESR	NA	0	1	1	NP_006145.2	1	0.0016050061433452	2
TRY	20140623M_SC_RKO_TRY_FR08	20140623M_SC_RKO_TRY_FR08	controllerType=0 controllerNumber=1 scan=5261	936.466732304768	936.466969783336	0.000237478568010374	2	1	958.35006	FGVESDKR	NA	1	1	1	NP_006188.3	1	0.00299214764500102	2
TRY	20140623M_SC_RKO_TRY_FR08	20140623M_SC_RKO_TRY_FR08	controllerType=0 controllerNumber=1 scan=5264	848.475603798746	848.475604647992	8.49246021061845e-07	2	1	958.56222	KFAADAVK	NA	1	1	1	NP_006746.1	1	0.000428195445110165	2
TRY	20140623M_SC_RKO_TRY_FR08	20140623M_SC_RKO_TRY_FR08	controllerType=0 controllerNumber=1 scan=5266	773.382462995072	773.382889074844	0.000426079772068988	2	1	958.7037	AHYDLR	NA	0	1	1	NP_001613.2	1	0.0143733396535945	2
TRY	20140623M_SC_RKO_TRY_FR08	20140623M_SC_RKO_TRY_FR08	controllerType=0 controllerNumber=1 scan=5269	1139.50016181952	1139.50073777044	0.000575950919937895	2	1	958.95756	SYYVDHNSR	NA	0	1	1	NP_006145.2	1	0.000540970416885198	2
TRY	20140623M_SC_RKO_TRY_FR08	20140623M_SC_RKO_TRY_FR08	controllerType=0 controllerNumber=1 scan=5270	1167.53185998224	1167.53283396748	0.000973985238033492	2	1	959.06718	TYYVNHESR	NA	0	1	1	NP_006145.2	1	0.000500332194848072	2
TRY	20140623M_SC_RKO_TRY_FR08	20140623M_SC_RKO_TRY_FR08	controllerType=0 controllerNumber=1 scan=5282	955.519242325116	955.518557270032	-0.000685055083977204	2	1	960.35868	IQNGAQGIR	NA	0	1	1	NP_001244222.1	2	0.000499450653965628	2
TRY	20140623M_SC_RKO_TRY_FR08	20140623M_SC_RKO_TRY_FR08	controllerType=0 controllerNumber=1 scan=5283	1115.57269524797	1115.57303361474	0.000338366769938148	2	1	960.46818	RHLTGEFEK	NA	1	1	1	NP_006316.1	1	0.000423835216904174	2
TRY	20140623M_SC_RKO_TRY_FR08	20140623M_SC_RKO_TRY_FR08	controllerType=0 controllerNumber=1 scan=5287	1003.48404770719	1003.48455354049	0.00050583329402798	2	1	961.06056	FPNQNQTR	NA	0	1	1	NP_001854.1	1	0.00741415116977257	2
TRY	20140623M_SC_RKO_TRY_FR08	20140623M_SC_RKO_TRY_FR08	controllerType=0 controllerNumber=1 scan=5294	1495.73642147361	1495.73492428762	-0.00149718598981963	2	1	961.63416	ELKLENHQENSR	NA	1	1	1	NP_001139197.1	2	0.00037794877316884	2
TRY	20140623M_SC_RKO_TRY_FR08	20140623M_SC_RKO_TRY_FR08	controllerType=0 controllerNumber=1 scan=5303	704.407143916496	704.407433150692	0.000289234195975041	2	1	962.85162	SLGVTTK	NA	0	1	1	NP_620149.1	1	0.0106948525381207	2
TRY	20140623M_SC_RKO_TRY_FR08	20140623M_SC_RKO_TRY_FR08	controllerType=0 controllerNumber=1 scan=5305	1495.73742019402	1495.73692172844	-0.00049846558090394	3	1	962.99292	ELKLENHQENSR	NA	1	1	1	NP_001139197.1	2	0.000707930253513518	2
TRY	20140623M_SC_RKO_TRY_FR08	20140623M_SC_RKO_TRY_FR08	controllerType=0 controllerNumber=1 scan=5307	800.449622006146	800.448793180792	-0.000828825354119544	2	1	963.13446	TLQNAVR	NA	0	1	1	NP_037423.2	1	0.0137166472009814	2
TRY	20140623M_SC_RKO_TRY_FR08	20140623M_SC_RKO_TRY_FR08	controllerType=0 controllerNumber=1 scan=5310	1076.55548978411	1076.55738401781	0.00189423370602526	2	1	963.38544	ISCLEAEKK	57.021464@2	1	1	1	NP_001020095.1	3	0.000519196737206121	2
TRY	20140623M_SC_RKO_TRY_FR08	20140623M_SC_RKO_TRY_FR08	controllerType=0 controllerNumber=1 scan=5320	985.493802046744	985.468345415288	-0.0254566314559952	2	1	964.36566	PSQVVAETR	NA	0	1	1	NP_001952.1	1	0.0137912777644822	2
TRY	20140623M_SC_RKO_TRY_FR08	20140623M_SC_RKO_TRY_FR08	controllerType=0 controllerNumber=1 scan=5325	1257.58486157399	1257.58130522068	-0.00355635331197846	2	1	964.91268	SGGLHCSSNAIR	57.021464@5	0	1	1	NP_056090.1	1	0.00981411660029097	2
TRY	20140623M_SC_RKO_TRY_FR08	20140623M_SC_RKO_TRY_FR08	controllerType=0 controllerNumber=1 scan=5329	1589.76817059936	1589.78170984242	0.0135392430602224	3	1	965.50494	HLQTGENHTSVDPR	NA	0	1	1	NP_036601.2	1	0.000782774188150524	2
TRY	20140623M_SC_RKO_TRY_FR08	20140623M_SC_RKO_TRY_FR08	controllerType=0 controllerNumber=1 scan=5333	1023.5601880926	1023.5603153248	0.000127232200043181	2	1	965.86644	KVVDYTTAK	NA	1	1	1	NP_004152.1	1	0.000413869001543077	2
TRY	20140623M_SC_RKO_TRY_FR08	20140623M_SC_RKO_TRY_FR08	controllerType=0 controllerNumber=1 scan=5335	1122.57923518895	1122.58029983731	0.00106464835403131	3	1	966.00792	SAHTLGPTPSR	NA	0	1	1	NP_001128715.1	1	0.00563904736010159	2
TRY	20140623M_SC_RKO_TRY_FR08	20140623M_SC_RKO_TRY_FR08	controllerType=0 controllerNumber=1 scan=5336	935.508043360646	935.508455361892	0.000412001245990723	2	1	966.07866	YLREEVK	NA	1	1	1	NP_055970.1	2	0.0110319889645965	2
TRY	20140623M_SC_RKO_TRY_FR08	20140623M_SC_RKO_TRY_FR08	controllerType=0 controllerNumber=1 scan=5338	727.39772237674	727.39775777398	3.53972401399005e-05	2	1	966.22008	GLAAPGSR	NA	0	1	1	NP_055827.1	1	0.013581575627521	2
TRY	20140623M_SC_RKO_TRY_FR08	20140623M_SC_RKO_TRY_FR08	controllerType=0 controllerNumber=1 scan=5342	643.365200856068	643.365077493536	-0.000123362532121973	2	1	966.81246	LDGAIR	NA	0	1	1	NP_004484.1	1	0.00785724739553352	2
TRY	20140623M_SC_RKO_TRY_FR08	20140623M_SC_RKO_TRY_FR08	controllerType=0 controllerNumber=1 scan=5344	1339.64544706624	1339.64285311268	-0.00259395356010828	2	1	967.03146	SPATSPISSNSHR	NA	0	1	1	NP_057336.3	1	0.000519669419722863	2
TRY	20140623M_SC_RKO_TRY_FR08	20140623M_SC_RKO_TRY_FR08	controllerType=0 controllerNumber=1 scan=5346	846.455812604752	846.455695069604	-0.000117535147865055	2	1	967.17294	SLQTVSGR	NA	0	1	1	NP_006586.1	1	0.00323385430931885	2
TRY	20140623M_SC_RKO_TRY_FR08	20140623M_SC_RKO_TRY_FR08	controllerType=0 controllerNumber=1 scan=5348	890.472415202914	890.472581499728	0.000166296814086309	2	1	967.31442	RFQDAVR	NA	1	1	1	NP_002618.1	1	0.000472102978639682	2
TRY	20140623M_SC_RKO_TRY_FR08	20140623M_SC_RKO_TRY_FR08	controllerType=0 controllerNumber=1 scan=5352	884.50544706624	884.50292842208	-0.00251864415997716	2	1	967.59732	RVELSGPK	NA	1	1	1	NP_001106965.1	3	0.000498348619188736	2
TRY	20140623M_SC_RKO_TRY_FR08	20140623M_SC_RKO_TRY_FR08	controllerType=0 controllerNumber=1 scan=5353	1032.54544706624	1032.53452166648	-0.0109253997600263	2	1	967.70682	KSLESINSR	NA	1	1	1	NP_000980.1	1	0.000456682350865215	2
TRY	20140623M_SC_RKO_TRY_FR08	20140623M_SC_RKO_TRY_FR08	controllerType=0 controllerNumber=1 scan=5361	1996.04875936692	1996.04849627065	-0.000263096275830321	4	1	968.50434	LRPEAQPHPSAGPKPAESK	NA	2	1	1	NP_783297.2	1	0.00290213049889804	2
TRY	20140623M_SC_RKO_TRY_FR08	20140623M_SC_RKO_TRY_FR08	controllerType=0 controllerNumber=1 scan=5362	1573.73393467109	1573.73464212998	0.000707458891156421	3	1	968.61396	LNVNATDSSSTSNHK	NA	0	1	1	NP_001135779.1	2	0.00069137304873769	2
TRY	20140623M_SC_RKO_TRY_FR08	20140623M_SC_RKO_TRY_FR08	controllerType=0 controllerNumber=1 scan=5364	1996.04903584077	1996.04904921833	1.3377567029238e-05	3	1	968.83344	LRPEAQPHPSAGPKPAESK	NA	2	1	1	NP_783297.2	1	0.000505333378252951	2
TRY	20140623M_SC_RKO_TRY_FR08	20140623M_SC_RKO_TRY_FR08	controllerType=0 controllerNumber=1 scan=5371	1409.67965421643	1409.67929858266	-0.000355633771960129	4	1	969.71094	YHTINGHNAEVR	NA	0	1	1	NP_112533.1	1	0.0147851538138609	2
TRY	20140623M_SC_RKO_TRY_FR08	20140623M_SC_RKO_TRY_FR08	controllerType=0 controllerNumber=1 scan=5372	1409.6803597206	1409.68070959101	0.000349870403169916	3	1	969.78168	YHTINGHNAEVR	NA	0	1	1	NP_112533.1	1	0.000690730214993456	2
TRY	20140623M_SC_RKO_TRY_FR08	20140623M_SC_RKO_TRY_FR08	controllerType=0 controllerNumber=1 scan=5373	1142.57049868568	1142.57299758656	0.00249890087798121	3	1	969.8523	QTHTVDSLSR	NA	0	1	1	NP_037414.3	2	0.00167744436776395	2
TRY	20140623M_SC_RKO_TRY_FR08	20140623M_SC_RKO_TRY_FR08	controllerType=0 controllerNumber=1 scan=5374	1358.79149202533	1358.79079798915	-0.000694036175218571	3	1	969.92304	LSAKPAPPKPEPK	NA	2	1	1	NP_005508.1	1	0.000663344758849292	2
TRY	20140623M_SC_RKO_TRY_FR08	20140623M_SC_RKO_TRY_FR08	controllerType=0 controllerNumber=1 scan=5377	1409.6787062726	1409.677402695	-0.001303577599856	2	1	970.17504	YHTINGHNAEVR	NA	0	1	1	NP_112533.1	1	0.000334472779321015	2
TRY	20140623M_SC_RKO_TRY_FR08	20140623M_SC_RKO_TRY_FR08	controllerType=0 controllerNumber=1 scan=5384	1032.5558949906	1032.55541751519	-0.000477475403158678	3	1	971.0568	KSLESINSR	NA	1	1	1	NP_000980.1	1	0.0124307000316806	2
TRY	20140623M_SC_RKO_TRY_FR08	20140623M_SC_RKO_TRY_FR08	controllerType=0 controllerNumber=1 scan=5387	1173.67058886061	1173.66944114641	-0.00114771419407589	3	1	971.26908	KEEITGTLRK	NA	2	1	1	NP_006280.3	1	0.000725468166738996	2
TRY	20140623M_SC_RKO_TRY_FR08	20140623M_SC_RKO_TRY_FR08	controllerType=0 controllerNumber=1 scan=5388	1142.56631790984	1142.56463603488	-0.00168187495819438	2	1	971.3397	QTHTVDSLSR	NA	0	1	1	NP_037414.3	2	0.000553670574994281	2
TRY	20140623M_SC_RKO_TRY_FR08	20140623M_SC_RKO_TRY_FR08	controllerType=0 controllerNumber=1 scan=5395	1484.62950568376	1484.60111689152	-0.0283887922396389	3	1	972.15822	YHTVNGHNCEVR	57.021464@8	0	1	1	NP_002127.1	2	0.00259355433108193	2
TRY	20140623M_SC_RKO_TRY_FR08	20140623M_SC_RKO_TRY_FR08	controllerType=0 controllerNumber=1 scan=5397	755.45397570729	755.45381218868	-0.000163518609952007	2	1	972.33744	VAVATPAK	NA	0	1	1	NP_005372.2	1	0.000522443433555442	2
TRY	20140623M_SC_RKO_TRY_FR08	20140623M_SC_RKO_TRY_FR08	controllerType=0 controllerNumber=1 scan=5400	808.407680972062	808.407444629324	-0.000236342737935047	2	1	972.54972	YAEAVTR	NA	0	1	1	NP_000282.1	1	0.00168157987537444	2
TRY	20140623M_SC_RKO_TRY_FR08	20140623M_SC_RKO_TRY_FR08	controllerType=0 controllerNumber=1 scan=5408	1173.66544706624	1173.65915755768	-0.0062895085600303	2	1	973.4247	KEEITGTLRK	NA	2	1	1	NP_006280.3	1	0.000474080841625968	2
TRY	20140623M_SC_RKO_TRY_FR08	20140623M_SC_RKO_TRY_FR08	controllerType=0 controllerNumber=1 scan=5411	1358.7912514672	1358.7903168729	-0.00093459430013354	4	1	973.86858	LSAKPAPPKPEPK	NA	2	1	1	NP_005508.1	1	0.0106073636079306	2
TRY	20140623M_SC_RKO_TRY_FR08	20140623M_SC_RKO_TRY_FR08	controllerType=0 controllerNumber=1 scan=5412	960.479852742426	960.478606175552	-0.00124656687398783	2	1	973.93932	IQSGQCLR	57.021464@5	0	1	1	NP_060695.2	1	0.00212493490646294	2
TRY	20140623M_SC_RKO_TRY_FR08	20140623M_SC_RKO_TRY_FR08	controllerType=0 controllerNumber=1 scan=5413	1167.561809416	1167.5603700741	-0.00143934189804895	3	1	974.01006	LGIHEDSQNR	NA	0	1	1	NP_005339.3	2	0.00381484734932659	2
TRY	20140623M_SC_RKO_TRY_FR08	20140623M_SC_RKO_TRY_FR08	controllerType=0 controllerNumber=1 scan=5415	1167.56256526875	1167.56188177961	-0.000683489146013017	2	1	974.1516	LGIHEDSQNR	NA	0	1	1	NP_005339.3	2	0.000373578460733375	2
TRY	20140623M_SC_RKO_TRY_FR08	20140623M_SC_RKO_TRY_FR08	controllerType=0 controllerNumber=1 scan=5416	1001.53726623746	1001.53520705661	-0.00205918084384393	3	1	974.22216	KEEPLATSK	NA	1	1	1	DECOY_0_NP_065773.1	1	0.0135052179251074	2
TRY	20140623M_SC_RKO_TRY_FR08	20140623M_SC_RKO_TRY_FR08	controllerType=0 controllerNumber=1 scan=5419	1162.54815202131	1162.54837099792	0.000218976607811783	2	1	974.5233	SHGIDLDHNR	NA	0	1	1	NP_001002800.1	2	0.000443169266439549	2
TRY	20140623M_SC_RKO_TRY_FR08	20140623M_SC_RKO_TRY_FR08	controllerType=0 controllerNumber=1 scan=5428	1003.55461971821	1003.55426395392	-0.000355764287860438	2	1	975.53034	LKDELASTK	NA	1	1	1	NP_001243376.1	4	0.000492425211306747	2
TRY	20140623M_SC_RKO_TRY_FR08	20140623M_SC_RKO_TRY_FR08	controllerType=0 controllerNumber=1 scan=5433	853.465988956846	853.466211368992	0.000222412145944872	2	1	975.88392	LPQPSGAGK	NA	0	1	1	NP_057094.2	1	0.00736869013150981	2
TRY	20140623M_SC_RKO_TRY_FR08	20140623M_SC_RKO_TRY_FR08	controllerType=0 controllerNumber=1 scan=5437	770.428526097794	770.428399438688	-0.000126659105944782	2	1	976.42812	GINGVSPK	NA	0	1	1	NP_000962.2	1	0.0131497513166841	2
TRY	20140623M_SC_RKO_TRY_FR08	20140623M_SC_RKO_TRY_FR08	controllerType=0 controllerNumber=1 scan=5438	1075.5046700269	1075.5046688073	-1.2195980616525e-06	2	1	976.49868	WTTEQQQR	NA	0	1	1	NP_055976.1	1	0.00151438315944126	2
TRY	20140623M_SC_RKO_TRY_FR08	20140623M_SC_RKO_TRY_FR08	controllerType=0 controllerNumber=1 scan=5439	988.47259890989	988.47255498318	-4.3926709849984e-05	2	1	976.59378	HNYEGTLR	NA	0	1	1	NP_003461.2	1	0.000478594374747244	2
TRY	20140623M_SC_RKO_TRY_FR08	20140623M_SC_RKO_TRY_FR08	controllerType=0 controllerNumber=1 scan=5440	742.470439540204	742.470755439308	0.000315899104066375	2	1	976.66458	KDVLLR	NA	1	1	1	NP_004681.1	7	0.0125825666850944	2
TRY	20140623M_SC_RKO_TRY_FR08	20140623M_SC_RKO_TRY_FR08	controllerType=0 controllerNumber=1 scan=5442	983.566173836518	983.567201434736	0.00102759821800191	2	1	976.8177	SPVLDTKPK	NA	1	1	1	NP_001041675.1	2	0.000451668103135679	2
TRY	20140623M_SC_RKO_TRY_FR08	20140623M_SC_RKO_TRY_FR08	controllerType=0 controllerNumber=1 scan=5447	1858.87420520121	1858.87398121003	-0.000223991186658168	3	1	977.32908	HTNPIVENGQTHPCQK	57.021464@13	0	1	1	NP_036602.1	1	0.000768704298158713	2
TRY	20140623M_SC_RKO_TRY_FR08	20140623M_SC_RKO_TRY_FR08	controllerType=0 controllerNumber=1 scan=5452	1545.68643904326	1545.68870917903	0.00227013576409263	2	1	977.99316	AAHSEGNTTAGLDMR	15.994915@13	0	1	1	NP_006422.1	1	0.000384646686241322	2
TRY	20140623M_SC_RKO_TRY_FR08	20140623M_SC_RKO_TRY_FR08	controllerType=0 controllerNumber=1 scan=5453	957.48808245971	957.48820636962	0.000123909910030306	2	1	978.06396	VLENAEGAR	NA	0	1	1	NP_004125.3	1	0.000506669472622159	2
TRY	20140623M_SC_RKO_TRY_FR08	20140623M_SC_RKO_TRY_FR08	controllerType=0 controllerNumber=1 scan=5454	976.533879075452	976.533577690004	-0.000301385447983193	2	1	978.1347	IEYAKPTR	NA	1	1	1	NP_001524.2	1	0.00343818475839107	2
TRY	20140623M_SC_RKO_TRY_FR08	20140623M_SC_RKO_TRY_FR08	controllerType=0 controllerNumber=1 scan=5455	795.400802360024	795.388936378348	-0.0118659816760101	2	1	978.20544	TSSAFVGK	NA	0	1	1	NP_002798.2	1	0.0113839433833469	2
TRY	20140623M_SC_RKO_TRY_FR08	20140623M_SC_RKO_TRY_FR08	controllerType=0 controllerNumber=1 scan=5460	1537.75129024082	1537.72760761373	-0.0236826270829624	3	1	978.55908	YHTINGHNAEVRK	NA	1	1	1	NP_112533.1	1	0.00539215643865457	2
TRY	20140623M_SC_RKO_TRY_FR08	20140623M_SC_RKO_TRY_FR08	controllerType=0 controllerNumber=1 scan=5461	1343.69432935757	1343.69406143324	-0.000267924331865288	3	1	978.62982	HHIETGGGQLPAK	NA	0	1	1	NP_006827.1	1	0.000689709171379127	2
TRY	20140623M_SC_RKO_TRY_FR08	20140623M_SC_RKO_TRY_FR08	controllerType=0 controllerNumber=1 scan=5464	1174.63415477748	1174.63368676797	-0.000468009515998347	2	1	979.07346	RFEKPLEEK	NA	2	1	1	NP_056455.3	2	0.000456648843718713	2
TRY	20140623M_SC_RKO_TRY_FR08	20140623M_SC_RKO_TRY_FR08	controllerType=0 controllerNumber=1 scan=5466	1174.63342629821	1174.63222980941	-0.00119648879490342	3	1	979.21494	RFEKPLEEK	NA	2	1	1	NP_056455.3	2	0.000746632063212289	2
TRY	20140623M_SC_RKO_TRY_FR08	20140623M_SC_RKO_TRY_FR08	controllerType=0 controllerNumber=1 scan=5467	713.443100276376	713.442626013152	-0.000474263224077731	2	1	979.28568	NAVIVAK	NA	0	1	1	NP_002757.2	2	0.00320599553062705	2
TRY	20140623M_SC_RKO_TRY_FR08	20140623M_SC_RKO_TRY_FR08	controllerType=0 controllerNumber=1 scan=5470	1043.47808173641	1043.47770697682	-0.000374759588112283	2	1	979.52094	GHPEFSTNR	NA	0	1	1	NP_003472.2	1	0.00294836593949028	2
TRY	20140623M_SC_RKO_TRY_FR08	20140623M_SC_RKO_TRY_FR08	controllerType=0 controllerNumber=1 scan=5473	1231.58171447377	1231.58011344954	-0.00160102423001263	2	1	979.77204	HLVYESDQNK	NA	0	1	1	NP_001186601.1	4	0.000328373425476404	2
TRY	20140623M_SC_RKO_TRY_FR08	20140623M_SC_RKO_TRY_FR08	controllerType=0 controllerNumber=1 scan=5474	1769.75761018709	1769.75721792308	-0.000392264012134547	4	1	979.85496	HYAHTDCPGHADYVK	57.021464@6	0	1	1	NP_003312.3	1	0.00356737923647481	2
TRY	20140623M_SC_RKO_TRY_FR08	20140623M_SC_RKO_TRY_FR08	controllerType=0 controllerNumber=1 scan=5480	1147.59805240246	1147.59753317321	-0.000519229243991504	3	1	980.5497	ETGEHLVHVK	NA	0	1	1	NP_001104026.1	2	0.0031102073317274	2
TRY	20140623M_SC_RKO_TRY_FR08	20140623M_SC_RKO_TRY_FR08	controllerType=0 controllerNumber=1 scan=5481	1147.59820489273	1147.59783815376	-0.000366738971933955	2	1	980.62872	ETGEHLVHVK	NA	0	1	1	NP_001104026.1	2	0.00042704322443026	2
TRY	20140623M_SC_RKO_TRY_FR08	20140623M_SC_RKO_TRY_FR08	controllerType=0 controllerNumber=1 scan=5484	1858.88222921688	1858.89002924136	0.00780002448027517	4	1	980.84082	HTNPIVENGQTHPCQK	57.021464@13	0	1	1	NP_036602.1	1	0.00451587490946934	2
TRY	20140623M_SC_RKO_TRY_FR08	20140623M_SC_RKO_TRY_FR08	controllerType=0 controllerNumber=1 scan=5489	940.48544706624	940.49085745568	0.00541038943993044	2	1	981.54144	IACGPPQAK	57.021464@2	0	1	1	NP_055987.2	1	0.00731878337572683	2
TRY	20140623M_SC_RKO_TRY_FR08	20140623M_SC_RKO_TRY_FR08	controllerType=0 controllerNumber=1 scan=5494	1769.75809933301	1769.75819621493	9.68819138051913e-05	3	1	982.16556	HYAHTDCPGHADYVK	57.021464@6	0	1	1	NP_003312.3	1	0.000447937891405319	2
TRY	20140623M_SC_RKO_TRY_FR08	20140623M_SC_RKO_TRY_FR08	controllerType=0 controllerNumber=1 scan=5495	1137.57678234654	1137.57572850348	-0.00105384305993539	2	1	982.24134	ANHEEVLAAGK	NA	0	1	1	NP_000261.2	1	0.000332662544192403	2
TRY	20140623M_SC_RKO_TRY_FR08	20140623M_SC_RKO_TRY_FR08	controllerType=0 controllerNumber=1 scan=5502	1119.60202214222	1119.60038727484	-0.0016348673821085	2	1	982.77522	EIQVQHPAAK	NA	0	1	1	NP_005989.3	1	0.000462052442205302	2
TRY	20140623M_SC_RKO_TRY_FR08	20140623M_SC_RKO_TRY_FR08	controllerType=0 controllerNumber=1 scan=5509	937.470090644026	937.471043648552	0.000953004525968026	2	1	983.57946	GKVCFEAK	57.021464@3	1	1	1	NP_001073027.1	1	0.00052179015822388	2
TRY	20140623M_SC_RKO_TRY_FR08	20140623M_SC_RKO_TRY_FR08	controllerType=0 controllerNumber=1 scan=5513	1769.75341908089	1769.74883571068	-0.00458337021018451	2	1	984.01854	HYAHTDCPGHADYVK	57.021464@6	0	1	1	NP_003312.3	1	0.000275100685294857	2
TRY	20140623M_SC_RKO_TRY_FR08	20140623M_SC_RKO_TRY_FR08	controllerType=0 controllerNumber=1 scan=5520	1150.50713568597	1150.50656338164	-0.000572304329807594	3	1	984.82194	TDGCHAYLSK	57.021464@3	0	1	1	NP_001099000.1	2	0.0012702206373221	2
TRY	20140623M_SC_RKO_TRY_FR08	20140623M_SC_RKO_TRY_FR08	controllerType=0 controllerNumber=1 scan=5521	1150.5073124202	1150.50691685009	-0.000395570103819409	2	1	984.89256	TDGCHAYLSK	57.021464@3	0	1	1	NP_001099000.1	2	0.000383428214195107	2
TRY	20140623M_SC_RKO_TRY_FR08	20140623M_SC_RKO_TRY_FR08	controllerType=0 controllerNumber=1 scan=5530	1137.57788689472	1137.57793759983	5.07051149725157e-05	3	1	985.83768	ANHEEVLAAGK	NA	0	1	1	NP_000261.2	1	0.0104575697216445	2
TRY	20140623M_SC_RKO_TRY_FR08	20140623M_SC_RKO_TRY_FR08	controllerType=0 controllerNumber=1 scan=5544	1228.60509007999	1228.60540093838	0.000310858390093927	2	1	987.28668	TSGNATVDHLSK	NA	0	1	1	NP_009143.1	1	0.000372190045977051	2
TRY	20140623M_SC_RKO_TRY_FR08	20140623M_SC_RKO_TRY_FR08	controllerType=0 controllerNumber=1 scan=5546	1128.5552894232	1128.55420638041	-0.00108304279615368	2	1	987.50568	QIPTHDYQK	NA	0	1	1	NP_056343.1	1	0.0130725032144763	2
TRY	20140623M_SC_RKO_TRY_FR08	20140623M_SC_RKO_TRY_FR08	controllerType=0 controllerNumber=1 scan=5550	643.365322572576	643.365320926552	-1.64602408858627e-06	2	1	988.02072	LAEVGR	NA	0	0	1	NP_057019.3	1	0.0132821053075086	1
TRY	20140623M_SC_RKO_TRY_FR08	20140623M_SC_RKO_TRY_FR08	controllerType=0 controllerNumber=1 scan=5554	599.36429333406	599.36432508202	3.17479599516446e-05	2	1	988.57446	GPVSIK	NA	0	1	1	NP_005868.1	2	0.0125301618141587	2
TRY	20140623M_SC_RKO_TRY_FR08	20140623M_SC_RKO_TRY_FR08	controllerType=0 controllerNumber=1 scan=5556	876.46653346379	876.46657210138	3.8637590023427e-05	2	1	988.7772	QTSLVSSR	NA	0	1	1	NP_036377.1	1	0.00171193342384747	2
TRY	20140623M_SC_RKO_TRY_FR08	20140623M_SC_RKO_TRY_FR08	controllerType=0 controllerNumber=1 scan=5561	1536.70950568376	1536.68690636732	-0.0225993164401643	3	1	989.27358	GNQDKDAHFPPPSK	NA	1	1	1	NP_001014446.1	1	0.000781595583859281	2
TRY	20140623M_SC_RKO_TRY_FR08	20140623M_SC_RKO_TRY_FR08	controllerType=0 controllerNumber=1 scan=5570	893.485267874034	893.484702463268	-0.000565410766057539	2	1	990.2907	TIEKFEK	NA	1	1	1	NP_001393.1	2	0.00151739801632489	2
TRY	20140623M_SC_RKO_TRY_FR08	20140623M_SC_RKO_TRY_FR08	controllerType=0 controllerNumber=1 scan=5571	870.492049404822	870.491783163444	-0.000266241378085397	2	1	990.39918	GNLVVQNK	NA	0	1	1	NP_003911.2	1	0.0143841670776258	2
TRY	20140623M_SC_RKO_TRY_FR08	20140623M_SC_RKO_TRY_FR08	controllerType=0 controllerNumber=1 scan=5582	844.501370224748	844.500922749496	-0.00044747525191724	2	1	991.52694	GDLVSVKK	NA	1	1	1	NP_113608.1	1	0.00731221954894167	2
TRY	20140623M_SC_RKO_TRY_FR08	20140623M_SC_RKO_TRY_FR08	controllerType=0 controllerNumber=1 scan=5583	1155.62409590263	1155.62340542305	-0.000690479573904668	2	1	991.63644	KGPGLAVQSGDK	NA	1	1	1	NP_006319.1	1	0.000273830242328181	2
TRY	20140623M_SC_RKO_TRY_FR08	20140623M_SC_RKO_TRY_FR08	controllerType=0 controllerNumber=1 scan=5586	1338.56544706624	1338.56863137618	0.00318430994002483	2	1	991.96506	YSCDHNTSLSR	57.021464@2	0	1	1	NP_036222.3	1	0.00050931246935143	2
TRY	20140623M_SC_RKO_TRY_FR08	20140623M_SC_RKO_TRY_FR08	controllerType=0 controllerNumber=1 scan=5592	1114.52921941944	1114.52894982538	-0.0002695940600006	2	1	992.74056	YYKVDENGK	NA	1	1	1	NP_001170884.1	3	0.0004676631546969	2
TRY	20140623M_SC_RKO_TRY_FR08	20140623M_SC_RKO_TRY_FR08	controllerType=0 controllerNumber=1 scan=5597	1270.57215863752	1270.59301313554	0.020854498018025	2	1	993.25392	HLCHSADEFR	57.021464@2	0	1	1	NP_001138525.1	2	0.0106928090071253	2
TRY	20140623M_SC_RKO_TRY_FR08	20140623M_SC_RKO_TRY_FR08	controllerType=0 controllerNumber=1 scan=5598	968.568167384374	968.570854179448	0.00268679507394154	2	1	993.36354	KGAEIINPK	NA	1	1	1	NP_001239541.1	3	0.000447022408196103	2
TRY	20140623M_SC_RKO_TRY_FR08	20140623M_SC_RKO_TRY_FR08	controllerType=0 controllerNumber=1 scan=5603	1538.74544706624	1538.73190567978	-0.0135413864600196	2	1	994.02708	AFHNEAQVNPERK	NA	1	1	1	NP_110379.2	1	0.000511921149816715	2
TRY	20140623M_SC_RKO_TRY_FR08	20140623M_SC_RKO_TRY_FR08	controllerType=0 controllerNumber=1 scan=5604	832.411404937638	832.411521465676	0.000116528038006436	2	1	994.09782	VGELCAGK	57.021464@4	0	1	1	NP_003364.1	2	0.000513035578655971	2
TRY	20140623M_SC_RKO_TRY_FR08	20140623M_SC_RKO_TRY_FR08	controllerType=0 controllerNumber=1 scan=5608	837.422880072968	837.422527117936	-0.000352955031985402	2	1	994.39134	QVFTSEK	NA	0	1	1	NP_006827.1	1	0.0134087746469884	2
TRY	20140623M_SC_RKO_TRY_FR08	20140623M_SC_RKO_TRY_FR08	controllerType=0 controllerNumber=1 scan=5611	1363.68817059936	1363.68068128432	-0.00748931503994754	3	1	994.69344	INSQNQPTGIHR	NA	0	1	1	NP_001578.2	2	0.00220086396271134	2
TRY	20140623M_SC_RKO_TRY_FR08	20140623M_SC_RKO_TRY_FR08	controllerType=0 controllerNumber=1 scan=5617	1054.54086839795	1054.54101439411	0.000145996154060413	2	1	995.46768	QTHIDINSK	NA	0	1	1	NP_001240630.1	2	0.000517042765465337	2
TRY	20140623M_SC_RKO_TRY_FR08	20140623M_SC_RKO_TRY_FR08	controllerType=0 controllerNumber=1 scan=5623	814.465854368264	814.465607840828	-0.000246527436047472	2	1	996.22218	RLEELR	NA	1	1	1	NP_001035879.1	5	0.00221043301913579	2
TRY	20140623M_SC_RKO_TRY_FR08	20140623M_SC_RKO_TRY_FR08	controllerType=0 controllerNumber=1 scan=5625	1232.6272498742	1232.6242935358	-0.0029563384021003	3	1	996.36372	QKYPEHAIHK	-17.026549@0	1	1	1	NP_006730.2	1	0.000741012061763012	2
TRY	20140623M_SC_RKO_TRY_FR08	20140623M_SC_RKO_TRY_FR08	controllerType=0 controllerNumber=1 scan=5626	1016.46923350205	1016.47090954541	0.00167604335399574	2	1	996.43446	HFDETVNR	NA	0	1	1	NP_002941.1	1	0.000488943190056564	2
TRY	20140623M_SC_RKO_TRY_FR08	20140623M_SC_RKO_TRY_FR08	controllerType=0 controllerNumber=1 scan=5629	1232.63117755889	1232.63214890517	0.000971346285950858	2	1	996.6987	QKYPEHAIHK	-17.026549@0	1	1	1	NP_006730.2	1	0.000427434178492169	2
TRY	20140623M_SC_RKO_TRY_FR08	20140623M_SC_RKO_TRY_FR08	controllerType=0 controllerNumber=1 scan=5637	759.423895987524	759.423890245048	-5.74247587792343e-06	2	1	997.84656	TVGLQSR	NA	0	1	1	NP_057226.1	1	0.000500937247229896	2
TRY	20140623M_SC_RKO_TRY_FR08	20140623M_SC_RKO_TRY_FR08	controllerType=0 controllerNumber=1 scan=5640	1646.80087334683	1646.80049949576	-0.00037385106770671	3	1	998.05872	VAHSDKPGSTSTASFR	NA	1	1	1	NP_003565.4	1	0.000629087673823413	2
TRY	20140623M_SC_RKO_TRY_FR08	20140623M_SC_RKO_TRY_FR08	controllerType=0 controllerNumber=1 scan=5642	1062.53558519635	1062.5365960013	0.00101080495210226	2	1	998.2002	YSSVHTIEK	NA	0	1	1	NP_061332.2	1	0.000527144464959634	2
TRY	20140623M_SC_RKO_TRY_FR08	20140623M_SC_RKO_TRY_FR08	controllerType=0 controllerNumber=1 scan=5649	959.50544706624	959.51381040798	0.00836334173993691	2	1	999.00594	RAACDLVR	57.021464@3	1	1	1	NP_001307.2	1	0.00340213020217299	2
TRY	20140623M_SC_RKO_TRY_FR08	20140623M_SC_RKO_TRY_FR08	controllerType=0 controllerNumber=1 scan=5651	1538.75924383593	1538.75949921917	0.000255383232797612	3	1	999.37944	AFHNEAQVNPERK	NA	1	1	1	NP_110379.2	1	0.00066359301808955	2
TRY	20140623M_SC_RKO_TRY_FR08	20140623M_SC_RKO_TRY_FR08	controllerType=0 controllerNumber=1 scan=5659	842.47678215064	842.49254878348	0.015766632840041	2	1	1000.02198	LNQAIER	NA	0	1	1	NP_110435.1	4	0.0143511536319824	2
TRY	20140623M_SC_RKO_TRY_FR08	20140623M_SC_RKO_TRY_FR08	controllerType=0 controllerNumber=1 scan=5662	1174.6342353413	1174.63384789561	-0.000387445695878341	3	1	1000.50588	RFEKPLEEK	NA	2	1	1	NP_056455.3	2	0.00603244147281769	2
TRY	20140623M_SC_RKO_TRY_FR08	20140623M_SC_RKO_TRY_FR08	controllerType=0 controllerNumber=1 scan=5663	1174.63505956539	1174.63549634378	0.000436778390167092	2	1	1000.61532	RFEKPLEEK	NA	2	1	1	NP_056455.3	2	0.00162800136800012	2
TRY	20140623M_SC_RKO_TRY_FR08	20140623M_SC_RKO_TRY_FR08	controllerType=0 controllerNumber=1 scan=5667	873.490487826876	873.488994358552	-0.00149346832404262	2	1	1001.1303	QTLGVTQK	NA	0	1	1	NP_037518.3	1	0.000512148116973273	2
TRY	20140623M_SC_RKO_TRY_FR08	20140623M_SC_RKO_TRY_FR08	controllerType=0 controllerNumber=1 scan=5673	1260.54544706624	1260.54640670538	0.000959639140091895	2	1	1001.67108	YSCQEGDKFK	57.021464@2	1	1	1	NP_005969.1	1	0.000521910714066461	2
TRY	20140623M_SC_RKO_TRY_FR08	20140623M_SC_RKO_TRY_FR08	controllerType=0 controllerNumber=1 scan=5676	1646.80544706624	1646.80964693458	0.00419986834003794	2	1	1002.15534	VAHSDKPGSTSTASFR	NA	1	1	1	NP_003565.4	1	0.0102239014818569	2
TRY	20140623M_SC_RKO_TRY_FR08	20140623M_SC_RKO_TRY_FR08	controllerType=0 controllerNumber=1 scan=5678	1064.58800989039	1064.58940981888	0.00139992849199189	3	1	1002.33654	KKDFDTALK	NA	2	1	1	NP_006810.1	1	0.000767919000618603	2
TRY	20140623M_SC_RKO_TRY_FR08	20140623M_SC_RKO_TRY_FR08	controllerType=0 controllerNumber=1 scan=5679	1000.52987172183	1000.52958572816	-0.00028599366794424	2	1	1002.40734	VGGSGVNVNAK	NA	0	1	1	NP_001611.1	1	0.000376680896055636	2
TRY	20140623M_SC_RKO_TRY_FR08	20140623M_SC_RKO_TRY_FR08	controllerType=0 controllerNumber=1 scan=5682	1482.74321848555	1482.7437672846	0.000548799052012328	4	1	1002.61944	PHSVSLNDTETRK	NA	1	1	1	NP_003565.4	1	0.00690476360793853	2
TRY	20140623M_SC_RKO_TRY_FR08	20140623M_SC_RKO_TRY_FR08	controllerType=0 controllerNumber=1 scan=5684	1482.74341215114	1482.74415461578	0.000742464640097751	3	1	1002.76098	PHSVSLNDTETRK	NA	1	1	1	NP_003565.4	1	0.000620629100370935	2
TRY	20140623M_SC_RKO_TRY_FR08	20140623M_SC_RKO_TRY_FR08	controllerType=0 controllerNumber=1 scan=5686	1245.61388382405	1245.61419760281	0.000313778754161831	2	1	1002.9801	VCQASQLQGQK	57.021464@1	0	1	1	NP_003479.1	3	0.000475815942585657	2
TRY	20140623M_SC_RKO_TRY_FR08	20140623M_SC_RKO_TRY_FR08	controllerType=0 controllerNumber=1 scan=5689	1119.60361288391	1119.60356875822	-4.41256900103326e-05	2	1	1003.42434	EIQVQHPAAK	NA	0	1	1	NP_005989.3	1	0.000501194034519863	2
TRY	20140623M_SC_RKO_TRY_FR08	20140623M_SC_RKO_TRY_FR08	controllerType=0 controllerNumber=1 scan=5691	771.423596626194	771.423291522388	-0.000305103805885665	2	1	1003.56582	NSPLVSR	NA	0	1	1	NP_005909.2	1	0.00190427365617065	2
TRY	20140623M_SC_RKO_TRY_FR08	20140623M_SC_RKO_TRY_FR08	controllerType=0 controllerNumber=1 scan=5694	1229.67296561029	1229.67313201328	0.000166402991908399	3	1	1003.77798	LTIAEERDKR	NA	2	1	1	NP_000998.1	1	0.0102049679703169	2
TRY	20140623M_SC_RKO_TRY_FR08	20140623M_SC_RKO_TRY_FR08	controllerType=0 controllerNumber=1 scan=5698	1016.49454406863	1016.52153067855	0.026986609926098	2	1	1004.06784	HFDETVNR	NA	0	1	1	NP_002941.1	1	0.00349783772627242	2
TRY	20140623M_SC_RKO_TRY_FR08	20140623M_SC_RKO_TRY_FR08	controllerType=0 controllerNumber=1 scan=5705	776.438797603138	776.438377763076	-0.000419840062022558	2	1	1004.87772	TSTVLTR	NA	0	1	1	NP_005442.2	1	0.00395870548106456	2
TRY	20140623M_SC_RKO_TRY_FR08	20140623M_SC_RKO_TRY_FR08	controllerType=0 controllerNumber=1 scan=5706	737.418699445302	737.418976469004	0.000277023701869439	2	1	1004.94846	APLGGAPR	NA	0	1	1	NP_006547.1	1	0.00691253159936123	2
TRY	20140623M_SC_RKO_TRY_FR08	20140623M_SC_RKO_TRY_FR08	controllerType=0 controllerNumber=1 scan=5707	1071.62914668045	1071.62948423331	0.00033755285380721	2	1	1005.0483	KVQTEVLQK	NA	1	1	1	NP_006815.2	2	0.000389780430901417	2
TRY	20140623M_SC_RKO_TRY_FR08	20140623M_SC_RKO_TRY_FR08	controllerType=0 controllerNumber=1 scan=5724	1145.56331619187	1145.54773356164	-0.0155826302282094	2	1	1006.75344	TASTNNIAQAR	NA	0	1	1	NP_061329.3	1	0.000522552888260863	2
TRY	20140623M_SC_RKO_TRY_FR08	20140623M_SC_RKO_TRY_FR08	controllerType=0 controllerNumber=1 scan=5727	1013.54924843254	1013.54793805848	-0.00131037406208634	2	1	1007.23608	SVLQPSQQK	NA	0	1	1	NP_995314.1	2	0.00469136173864576	2
TRY	20140623M_SC_RKO_TRY_FR08	20140623M_SC_RKO_TRY_FR08	controllerType=0 controllerNumber=1 scan=5732	601.343708025268	601.343889906536	0.000181881267963035	2	1	1007.6286	GGDLLK	NA	0	1	1	NP_003790.1	2	0.0132882046237332	2
TRY	20140623M_SC_RKO_TRY_FR08	20140623M_SC_RKO_TRY_FR08	controllerType=0 controllerNumber=1 scan=5734	972.559501546538	972.558607881676	-0.00089366486201925	2	1	1007.80884	KGQIELTGK	NA	1	1	1	NP_003650.1	1	0.000423598276655162	2
TRY	20140623M_SC_RKO_TRY_FR08	20140623M_SC_RKO_TRY_FR08	controllerType=0 controllerNumber=1 scan=5735	1446.64203405463	1446.64182369746	-0.000210357170999487	3	1	1007.91732	DGHPNVLHDCQR	57.021464@9	0	1	1	NP_003950.1	1	0.000790941495481769	2
TRY	20140623M_SC_RKO_TRY_FR08	20140623M_SC_RKO_TRY_FR08	controllerType=0 controllerNumber=1 scan=5742	1167.56544706624	1167.56764537458	0.00219830833998458	2	1	1008.80958	LGIHEDSQNR	NA	0	1	1	NP_005339.3	2	0.000433154449835302	2
TRY	20140623M_SC_RKO_TRY_FR08	20140623M_SC_RKO_TRY_FR08	controllerType=0 controllerNumber=1 scan=5748	1188.63678215064	1188.63854758378	0.0017654331400081	2	1	1009.42944	KAAIISAEGDSK	NA	1	1	1	NP_002625.1	1	0.000306764932146538	2
TRY	20140623M_SC_RKO_TRY_FR08	20140623M_SC_RKO_TRY_FR08	controllerType=0 controllerNumber=1 scan=5752	1421.76544706624	1421.76821728538	0.00277021914007491	2	1	1010.02284	EHVKEVQQLQGK	NA	1	1	1	NP_001036041.1	2	0.00198926222561435	2
TRY	20140623M_SC_RKO_TRY_FR08	20140623M_SC_RKO_TRY_FR08	controllerType=0 controllerNumber=1 scan=5754	674.350518145566	674.351027785732	0.000509640166001191	2	1	1010.20506	NAAPFR	NA	0	1	1	NP_996562.1	3	0.014520605786203	2
TRY	20140623M_SC_RKO_TRY_FR08	20140623M_SC_RKO_TRY_FR08	controllerType=0 controllerNumber=1 scan=5761	1315.68596843118	1315.68751033625	0.00154190507669227	3	1	1010.83356	NKITITNDQNR	NA	1	1	1	NP_005338.1	1	0.0114585616937653	2
TRY	20140623M_SC_RKO_TRY_FR08	20140623M_SC_RKO_TRY_FR08	controllerType=0 controllerNumber=1 scan=5762	1446.64488596711	1446.64752752242	0.00264155530999233	2	1	1010.94408	DGHPNVLHDCQR	57.021464@9	0	1	1	NP_003950.1	1	0.000520810593275192	2
TRY	20140623M_SC_RKO_TRY_FR08	20140623M_SC_RKO_TRY_FR08	controllerType=0 controllerNumber=1 scan=5764	866.424893861878	866.425157712256	0.000263850377905328	2	1	1011.31758	SATQFTGR	NA	0	1	1	NP_658985.2	1	0.00333872072502757	2
TRY	20140623M_SC_RKO_TRY_FR08	20140623M_SC_RKO_TRY_FR08	controllerType=0 controllerNumber=1 scan=5776	1041.49151203834	1041.49169443208	0.000182393742079512	2	1	1012.63782	TLCDYSKR	57.021464@2	1	1	1	NP_006100.2	1	0.0112797041191613	2
TRY	20140623M_SC_RKO_TRY_FR08	20140623M_SC_RKO_TRY_FR08	controllerType=0 controllerNumber=1 scan=5778	1534.83817059936	1534.82960037122	-0.00857022813988806	3	1	1012.81812	KIENVPTGPNNKPK	NA	2	1	1	NP_006338.1	1	0.000633959020183098	2
TRY	20140623M_SC_RKO_TRY_FR08	20140623M_SC_RKO_TRY_FR08	controllerType=0 controllerNumber=1 scan=5780	1211.54544706624	1211.53042229018	-0.0150247760598177	2	1	1013.0373	LNECVDHTPK	57.021464@3	0	1	1	NP_004823.1	1	0.000503642081115684	2
TRY	20140623M_SC_RKO_TRY_FR08	20140623M_SC_RKO_TRY_FR08	controllerType=0 controllerNumber=1 scan=5791	1444.50050316238	1444.49842413236	-0.00207903002024068	2	1	1014.2823	SCCSCCPVGCAK	57.021464@1,57.021464@2,57.021464@4,57.021464@5,57.021464@9	0	1	1	NP_005944.1	4	0.000404993412977624	2
TRY	20140623M_SC_RKO_TRY_FR08	20140623M_SC_RKO_TRY_FR08	controllerType=0 controllerNumber=1 scan=5792	1119.55283241752	1119.55364946544	0.000817047920008918	2	1	1014.39186	VTNEITSNSR	NA	0	1	1	NP_005227.1	1	0.000523748510733769	2
TRY	20140623M_SC_RKO_TRY_FR08	20140623M_SC_RKO_TRY_FR08	controllerType=0 controllerNumber=1 scan=5798	1084.52544706624	1084.51736532218	-0.00808174405983664	2	1	1015.09734	ACVVHGSDLK	57.021464@1	0	1	1	NP_000693.1	3	0.000423545360004825	2
TRY	20140623M_SC_RKO_TRY_FR08	20140623M_SC_RKO_TRY_FR08	controllerType=0 controllerNumber=1 scan=5806	824.384993533938	824.384913408776	-8.01251620714538e-05	2	1	1015.93344	SCFAAAAK	57.021464@1	0	1	1	NP_001079990.1	1	0.0141130820020215	2
TRY	20140623M_SC_RKO_TRY_FR08	20140623M_SC_RKO_TRY_FR08	controllerType=0 controllerNumber=1 scan=5809	1285.66899741593	1285.67536638035	0.0063689644259739	2	1	1016.26122	HKSETDTSLIR	NA	1	1	1	NP_001753.1	1	0.000485003215208736	2
TRY	20140623M_SC_RKO_TRY_FR08	20140623M_SC_RKO_TRY_FR08	controllerType=0 controllerNumber=1 scan=5810	1129.49341487309	1129.49406058998	0.000645716888129755	2	1	1016.37072	FYGDEEKDK	NA	1	1	1	NP_004334.1	1	0.00326385193349836	2
TRY	20140623M_SC_RKO_TRY_FR08	20140623M_SC_RKO_TRY_FR08	controllerType=0 controllerNumber=1 scan=5814	1735.86817059936	1735.86541700042	-0.00275359894021676	3	1	1016.93148	LQKMRANAKEMQEK	15.994915@3,15.994915@10	3	1	1	DECOY_0_NP_001242941.1	1	0.00148698884758364	2
TRY	20140623M_SC_RKO_TRY_FR08	20140623M_SC_RKO_TRY_FR08	controllerType=0 controllerNumber=1 scan=5816	1001.58711559088	1001.58728686886	0.000171277978097351	3	1	1017.30498	TKLDELKR	NA	2	1	1	NP_005004.1	2	0.000791604868955224	2
TRY	20140623M_SC_RKO_TRY_FR08	20140623M_SC_RKO_TRY_FR08	controllerType=0 controllerNumber=1 scan=5817	948.42749701801	948.42803851082	0.000541492809816191	2	1	1017.37572	AACCLAGAR	57.021464@2,57.021464@3	0	1	1	NP_036220.1	1	0.00052518738761901	2
TRY	20140623M_SC_RKO_TRY_FR08	20140623M_SC_RKO_TRY_FR08	controllerType=0 controllerNumber=1 scan=5819	1285.6633355843	1285.66404271711	0.000707132803881905	3	1	1017.55596	HKSETDTSLIR	NA	1	1	1	NP_001753.1	1	0.00127933139435944	2
TRY	20140623M_SC_RKO_TRY_FR08	20140623M_SC_RKO_TRY_FR08	controllerType=0 controllerNumber=1 scan=5823	974.457652515416	974.429789322032	-0.0278631933839506	2	1	1017.9312	AMEAVAAQGK	NA	0	1	1	NP_002620.1	2	0.00745796515158179	2
TRY	20140623M_SC_RKO_TRY_FR08	20140623M_SC_RKO_TRY_FR08	controllerType=0 controllerNumber=1 scan=5830	759.424581384426	759.425261038852	0.000679654426107845	2	1	1018.776	TVGLQSR	NA	0	1	1	NP_057226.1	1	0.0074774040623966	2
TRY	20140623M_SC_RKO_TRY_FR08	20140623M_SC_RKO_TRY_FR08	controllerType=0 controllerNumber=1 scan=5833	941.555503913532	941.556426275064	0.000922361532047944	2	1	1019.02998	SEQLKPLK	NA	1	1	1	NP_004422.2	1	0.000490599911715869	2
TRY	20140623M_SC_RKO_TRY_FR08	20140623M_SC_RKO_TRY_FR08	controllerType=0 controllerNumber=1 scan=5835	1001.58819297103	1001.58944162916	0.00124865812802	2	1	1019.21022	TKLDELKR	NA	2	1	1	NP_005004.1	2	0.000481254791235079	2
TRY	20140623M_SC_RKO_TRY_FR08	20140623M_SC_RKO_TRY_FR08	controllerType=0 controllerNumber=1 scan=5849	1365.59584283703	1365.59337176246	-0.00247107457198581	2	1	1020.78348	SYCENHLGSTAK	57.021464@2	0	1	1	NP_036513.2	2	0.000426631295332128	2
TRY	20140623M_SC_RKO_TRY_FR08	20140623M_SC_RKO_TRY_FR08	controllerType=0 controllerNumber=1 scan=5853	1116.60544706624	1116.59700678758	-0.00844027865991848	2	1	1021.37622	TRELIEQTK	NA	1	1	1	NP_003240.1	1	0.000512235162124111	2
TRY	20140623M_SC_RKO_TRY_FR08	20140623M_SC_RKO_TRY_FR08	controllerType=0 controllerNumber=1 scan=5854	1334.62544706624	1334.62940221418	0.00395514793990515	2	1	1021.48584	HLSEGTNSYATR	NA	0	1	1	NP_056173.1	1	0.000555371989684569	2
TRY	20140623M_SC_RKO_TRY_FR08	20140623M_SC_RKO_TRY_FR08	controllerType=0 controllerNumber=1 scan=5856	1045.56501167754	1045.56448318627	-0.00052849126404908	2	1	1021.66608	VLEDSDLKK	NA	1	1	1	NP_005338.1	1	0.014597063269094	2
TRY	20140623M_SC_RKO_TRY_FR08	20140623M_SC_RKO_TRY_FR08	controllerType=0 controllerNumber=1 scan=5870	1334.62299770742	1334.62450349653	0.00150578911689081	3	1	1023.46506	HLSEGTNSYATR	NA	0	1	1	NP_056173.1	1	0.00625401214747719	2
TRY	20140623M_SC_RKO_TRY_FR08	20140623M_SC_RKO_TRY_FR08	controllerType=0 controllerNumber=1 scan=5875	771.424079606404	771.424257482808	0.000177876404109156	2	1	1024.09044	NSPLVSR	NA	0	1	1	NP_005909.2	1	0.0101957477468465	2
TRY	20140623M_SC_RKO_TRY_FR08	20140623M_SC_RKO_TRY_FR08	controllerType=0 controllerNumber=1 scan=5876	905.461048684742	905.461416202684	0.000367517941981532	2	1	1024.16124	AFVEAQNK	NA	0	1	1	NP_002717.3	1	0.00729108066816125	2
TRY	20140623M_SC_RKO_TRY_FR08	20140623M_SC_RKO_TRY_FR08	controllerType=0 controllerNumber=1 scan=5878	764.369356374744	764.357010185188	-0.0123461895559558	2	1	1024.53522	SPAFTSR	NA	0	1	1	NP_113584.3	1	0.0132441020557863	2
TRY	20140623M_SC_RKO_TRY_FR08	20140623M_SC_RKO_TRY_FR08	controllerType=0 controllerNumber=1 scan=5879	831.4451897229	831.4453483432	0.000158620299885115	2	1	1024.60596	EVLGSATR	NA	0	1	1	NP_003106.3	1	0.0103345561736477	2
TRY	20140623M_SC_RKO_TRY_FR08	20140623M_SC_RKO_TRY_FR08	controllerType=0 controllerNumber=1 scan=5882	684.418116749514	684.419208060928	0.00109131141391572	2	1	1024.81812	TPVQIK	NA	0	1	1	NP_115551.2	1	0.00720780757390653	2
TRY	20140623M_SC_RKO_TRY_FR08	20140623M_SC_RKO_TRY_FR08	controllerType=0 controllerNumber=1 scan=5885	963.515139938844	963.516500507888	0.00136056904398174	2	1	1025.1447	RAFDSAVAK	NA	1	1	1	NP_001093640.1	2	0.000521246694674728	2
TRY	20140623M_SC_RKO_TRY_FR08	20140623M_SC_RKO_TRY_FR08	controllerType=0 controllerNumber=1 scan=5887	927.49296875677	927.49328751634	0.000318759569950089	2	1	1025.3637	RPGGWVEK	NA	1	1	1	NP_000692.2	2	0.00165950935488998	2
TRY	20140623M_SC_RKO_TRY_FR08	20140623M_SC_RKO_TRY_FR08	controllerType=0 controllerNumber=1 scan=5899	1063.56721382789	1063.56821878498	0.00100495709193638	2	1	1026.75696	VSEVKPSYR	NA	1	1	1	NP_150093.1	1	0.00387278375036856	2
TRY	20140623M_SC_RKO_TRY_FR08	20140623M_SC_RKO_TRY_FR08	controllerType=0 controllerNumber=1 scan=5902	1140.53678215064	1140.52121458068	-0.0155675699602398	2	1	1027.04862	LGIHEDSTNR	NA	0	1	1	NP_031381.2	1	0.00049004680944134	2
TRY	20140623M_SC_RKO_TRY_FR08	20140623M_SC_RKO_TRY_FR08	controllerType=0 controllerNumber=1 scan=5910	884.49678215064	884.48559859088	-0.0111835597599566	2	1	1027.90698	QLQQGLAK	NA	0	1	1	NP_003487.1	2	0.00264716375520161	2
TRY	20140623M_SC_RKO_TRY_FR08	20140623M_SC_RKO_TRY_FR08	controllerType=0 controllerNumber=1 scan=5919	713.419022123144	713.419621824688	0.000599701543933406	2	1	1029.16398	AALNAVR	NA	0	1	1	NP_004243.1	1	0.000506629551984865	2
TRY	20140623M_SC_RKO_TRY_FR08	20140623M_SC_RKO_TRY_FR08	controllerType=0 controllerNumber=1 scan=5920	1140.55308975442	1140.55382978824	0.000740033818829033	3	1	1029.2346	LGIHEDSTNR	NA	0	1	1	NP_031381.2	1	0.0035720606695252	2
TRY	20140623M_SC_RKO_TRY_FR08	20140623M_SC_RKO_TRY_FR08	controllerType=0 controllerNumber=1 scan=5923	917.475664275718	917.476042901536	0.000378625818029832	2	1	1029.44682	KLCDNLR	57.021464@2	1	1	1	NP_003741.1	1	0.00849096067578807	2
TRY	20140623M_SC_RKO_TRY_FR08	20140623M_SC_RKO_TRY_FR08	controllerType=0 controllerNumber=1 scan=5925	780.424465583964	780.424695086928	0.000229502963861705	2	1	1029.5883	QDLIHR	NA	0	1	1	NP_149073.1	7	0.0102314821654857	2
TRY	20140623M_SC_RKO_TRY_FR08	20140623M_SC_RKO_TRY_FR08	controllerType=0 controllerNumber=1 scan=5925	780.424465583964	780.424695086928	0.000229502963861705	2	1	1029.5883	QDLLHR	NA	0	0	1	NP_006328.2	4	0.0102314821654857	1
TRY	20140623M_SC_RKO_TRY_FR08	20140623M_SC_RKO_TRY_FR08	controllerType=0 controllerNumber=1 scan=5937	674.35373985569	674.35410011118	0.00036025549002261	2	1	1031.09472	GGCIIR	57.021464@2	0	1	1	NP_002622.2	1	0.0116118219157343	2
TRY	20140623M_SC_RKO_TRY_FR08	20140623M_SC_RKO_TRY_FR08	controllerType=0 controllerNumber=1 scan=5947	1476.72544706624	1476.71878913228	-0.00665793396024128	2	1	1032.03912	IHNAENIQPGEQK	NA	0	1	1	NP_937885.1	2	0.000378840116772744	2
TRY	20140623M_SC_RKO_TRY_FR08	20140623M_SC_RKO_TRY_FR08	controllerType=0 controllerNumber=1 scan=5950	1316.58544706624	1316.58895856658	0.00351150033998238	2	1	1032.52206	NHCVPPYSESK	57.021464@2	0	1	1	NP_055412.2	1	0.00193952451083982	2
TRY	20140623M_SC_RKO_TRY_FR08	20140623M_SC_RKO_TRY_FR08	controllerType=0 controllerNumber=1 scan=5951	1333.64544706624	1333.64352181468	-0.0019252515601238	2	1	1032.63162	ATAEQISSQTGNK	NA	0	1	1	NP_001350.1	1	0.000524549070921476	2
TRY	20140623M_SC_RKO_TRY_FR08	20140623M_SC_RKO_TRY_FR08	controllerType=0 controllerNumber=1 scan=5955	1436.73719433869	1436.73719829928	3.9605920392205e-06	4	1	1033.14636	EDSQRPGAHLTVK	NA	1	1	1	NP_001011725.1	4	0.0116788618212576	2
TRY	20140623M_SC_RKO_TRY_FR08	20140623M_SC_RKO_TRY_FR08	controllerType=0 controllerNumber=1 scan=5956	1436.73747049944	1436.73775062079	0.00028012134293931	3	1	1033.2171	EDSQRPGAHLTVK	NA	1	1	1	NP_001011725.1	4	0.000746082027842006	2
TRY	20140623M_SC_RKO_TRY_FR08	20140623M_SC_RKO_TRY_FR08	controllerType=0 controllerNumber=1 scan=5957	859.475724291746	859.475117352492	-0.000606939253884775	2	1	1033.28784	RLTDLDK	NA	1	1	1	NP_620305.1	2	0.00051479933951679	2
TRY	20140623M_SC_RKO_TRY_FR08	20140623M_SC_RKO_TRY_FR08	controllerType=0 controllerNumber=1 scan=5957	859.475724291746	859.475117352492	-0.000606939253884775	2	1	1033.28784	RTLDIDK	NA	1	1	1	DECOY_0_NP_056327.4	1	0.00051479933951679	2
TRY	20140623M_SC_RKO_TRY_FR08	20140623M_SC_RKO_TRY_FR08	controllerType=0 controllerNumber=1 scan=5962	1436.73623976908	1436.73528916005	-0.000950609023902871	2	1	1033.6812	EDSQRPGAHLTVK	NA	1	1	1	NP_001011725.1	4	0.000508811745395772	2
TRY	20140623M_SC_RKO_TRY_FR08	20140623M_SC_RKO_TRY_FR08	controllerType=0 controllerNumber=1 scan=5967	1135.52544706624	1135.52172241858	-0.00372464765996483	2	1	1034.30532	LASCSADGTVR	57.021464@3	0	1	1	NP_001034966.1	2	0.000520576358925061	2
TRY	20140623M_SC_RKO_TRY_FR08	20140623M_SC_RKO_TRY_FR08	controllerType=0 controllerNumber=1 scan=5968	1077.58544706624	1077.58903519748	0.00358813123989421	2	1	1034.415	VSEVKPTYR	NA	1	1	1	NP_005850.1	1	0.000669328297778445	2
TRY	20140623M_SC_RKO_TRY_FR08	20140623M_SC_RKO_TRY_FR08	controllerType=0 controllerNumber=1 scan=5971	1166.59228342001	1166.59141493723	-0.000868482786245295	3	1	1034.6271	VPVHDVTDASK	NA	0	1	1	NP_001104026.1	2	0.000791633519146426	2
TRY	20140623M_SC_RKO_TRY_FR08	20140623M_SC_RKO_TRY_FR08	controllerType=0 controllerNumber=1 scan=5975	1257.72864311975	1257.7280347858	-0.000608333951959139	2	1	1034.99334	KIEQELTAAKK	NA	2	1	1	NP_789782.1	1	0.000374679518968657	2
TRY	20140623M_SC_RKO_TRY_FR08	20140623M_SC_RKO_TRY_FR08	controllerType=0 controllerNumber=1 scan=5976	1095.54544706624	1095.54877474718	0.00332768093994673	2	1	1035.09858	GIGGHDNISAR	NA	0	1	1	NP_037458.3	1	0.000422230893678592	2
TRY	20140623M_SC_RKO_TRY_FR08	20140623M_SC_RKO_TRY_FR08	controllerType=0 controllerNumber=1 scan=5983	996.485818702682	996.484013206564	-0.00180549611798142	2	1	1035.94386	LSYNTASNK	NA	0	1	1	NP_296374.1	2	0.000522761416930703	2
TRY	20140623M_SC_RKO_TRY_FR08	20140623M_SC_RKO_TRY_FR08	controllerType=0 controllerNumber=1 scan=5987	907.439220506198	907.438495287696	-0.000725218501997915	2	1	1036.2267	VGEFSGANK	NA	0	1	1	NP_003320.2	1	0.000499151724607824	2
TRY	20140623M_SC_RKO_TRY_FR08	20140623M_SC_RKO_TRY_FR08	controllerType=0 controllerNumber=1 scan=5992	730.422066863538	730.421628980576	-0.000437882962046388	2	1	1036.84986	TELIQK	NA	0	1	1	NP_006817.1	3	0.0114788607571386	2
TRY	20140623M_SC_RKO_TRY_FR08	20140623M_SC_RKO_TRY_FR08	controllerType=0 controllerNumber=1 scan=5994	1166.59362213274	1166.59409236268	0.00047022994181134	2	1	1037.06898	VPVHDVTDASK	NA	0	1	1	NP_001104026.1	2	0.000359716422647188	2
TRY	20140623M_SC_RKO_TRY_FR08	20140623M_SC_RKO_TRY_FR08	controllerType=0 controllerNumber=1 scan=5997	1060.59208080308	1060.59648901176	0.0044082086801609	2	1	1037.3682	TKDQILTSR	NA	1	1	1	NP_055929.1	1	0.00047585409078298	2
TRY	20140623M_SC_RKO_TRY_FR08	20140623M_SC_RKO_TRY_FR08	controllerType=0 controllerNumber=1 scan=5998	1130.54773744584	1130.54860447948	0.00086703364195273	2	1	1037.4777	KGESGQSWPR	NA	1	1	1	NP_006592.3	1	0.000431668409752373	2
TRY	20140623M_SC_RKO_TRY_FR08	20140623M_SC_RKO_TRY_FR08	controllerType=0 controllerNumber=1 scan=6005	1082.49678215064	1082.47568555518	-0.0210965954599942	2	1	1038.36072	KNITEYCR	57.021464@6	1	1	1	NP_116559.1	2	0.000506377928946064	2
TRY	20140623M_SC_RKO_TRY_FR08	20140623M_SC_RKO_TRY_FR08	controllerType=0 controllerNumber=1 scan=6006	1067.57228713969	1067.57221739817	-6.97415139256918e-05	3	1	1038.43146	KELSDIAHR	NA	1	1	1	NP_001121089.1	5	0.000756392979128595	2
TRY	20140623M_SC_RKO_TRY_FR08	20140623M_SC_RKO_TRY_FR08	controllerType=0 controllerNumber=1 scan=6019	1386.79783215869	1386.79733024548	-0.000501913208154292	4	1	1039.6827	LSAKPAPPKPEPR	NA	2	1	1	NP_006344.1	1	0.00465971692780832	2
TRY	20140623M_SC_RKO_TRY_FR08	20140623M_SC_RKO_TRY_FR08	controllerType=0 controllerNumber=1 scan=6022	821.49678215064	821.51762700078	0.0208448501400653	2	1	1040.16522	PGAHLTVK	NA	0	1	1	NP_919223.1	5	0.000469266879528506	2
TRY	20140623M_SC_RKO_TRY_FR08	20140623M_SC_RKO_TRY_FR08	controllerType=0 controllerNumber=1 scan=6024	1067.57215354328	1067.57195020536	-0.000203337918037505	2	1	1040.34648	KELSDIAHR	NA	1	1	1	NP_001121089.1	5	0.00038918212203246	2
TRY	20140623M_SC_RKO_TRY_FR08	20140623M_SC_RKO_TRY_FR08	controllerType=0 controllerNumber=1 scan=6030	1055.56226818679	1055.56341288068	0.00114469388813632	2	1	1041.1197	EHALTSGTIK	NA	0	1	1	NP_001191791.1	7	0.000484156870152101	2
TRY	20140623M_SC_RKO_TRY_FR08	20140623M_SC_RKO_TRY_FR08	controllerType=0 controllerNumber=1 scan=6035	1018.52544706624	1018.52793000848	0.00248294223979428	2	1	1041.82134	LLQQCTTR	57.021464@4	0	1	1	NP_003963.1	1	0.00944510961793574	2
TRY	20140623M_SC_RKO_TRY_FR08	20140623M_SC_RKO_TRY_FR08	controllerType=0 controllerNumber=1 scan=6037	1102.54201039244	1102.54329838308	0.00128799063804763	2	1	1042.00158	SAASEQHVFK	NA	0	1	1	NP_054722.2	1	0.000463539357628735	2
TRY	20140623M_SC_RKO_TRY_FR08	20140623M_SC_RKO_TRY_FR08	controllerType=0 controllerNumber=1 scan=6054	800.44544706624	800.44044330098	-0.00500376526008495	2	1	1044.57702	NATLVAGR	NA	0	1	1	NP_001164006.1	1	0.00698344652531579	2
TRY	20140623M_SC_RKO_TRY_FR08	20140623M_SC_RKO_TRY_FR08	controllerType=0 controllerNumber=1 scan=6061	1032.54571451216	1032.54495254263	-0.000761969535915341	3	1	1045.38222	QRVEQFAR	NA	1	1	1	NP_001159831.1	4	0.0103443593501197	2
TRY	20140623M_SC_RKO_TRY_FR08	20140623M_SC_RKO_TRY_FR08	controllerType=0 controllerNumber=1 scan=6062	1032.54572977434	1032.54498306698	-0.000746707358075582	2	1	1045.45284	QRVEQFAR	NA	1	1	1	NP_001159831.1	4	0.000508030029532575	2
TRY	20140623M_SC_RKO_TRY_FR08	20140623M_SC_RKO_TRY_FR08	controllerType=0 controllerNumber=1 scan=6063	1446.80858879681	1446.80894753742	0.000358740607907748	2	1	1045.56348	LEKPAKYDDIKK	NA	3	1	1	NP_002037.2	1	0.000376064717810043	2
TRY	20140623M_SC_RKO_TRY_FR08	20140623M_SC_RKO_TRY_FR08	controllerType=0 controllerNumber=1 scan=6066	1123.56544706624	1123.55747461878	-0.00797244745990611	2	1	1046.046	GSQEVLGHAAR	NA	0	1	1	NP_443091.1	1	0.000463118265944785	2
TRY	20140623M_SC_RKO_TRY_FR08	20140623M_SC_RKO_TRY_FR08	controllerType=0 controllerNumber=1 scan=6070	1231.6554967363	1231.6072880674	-0.0482086688980417	3	1	1046.40522	LAHALLHTQTK	NA	0	1	1	NP_036546.2	1	0.000786081139918171	2
TRY	20140623M_SC_RKO_TRY_FR08	20140623M_SC_RKO_TRY_FR08	controllerType=0 controllerNumber=1 scan=6080	1250.67160719001	1250.67008082172	-0.00152636829216135	2	1	1047.6966	NRPPLPAGTNSK	NA	1	1	1	NP_001027454.1	2	0.000465752905307244	2
TRY	20140623M_SC_RKO_TRY_FR08	20140623M_SC_RKO_TRY_FR08	controllerType=0 controllerNumber=1 scan=6081	1130.54590022552	1130.54493003884	-0.000970186682025087	3	1	1047.76734	KGESGQSWPR	NA	1	1	1	NP_006592.3	1	0.0129182695577387	2
TRY	20140623M_SC_RKO_TRY_FR08	20140623M_SC_RKO_TRY_FR08	controllerType=0 controllerNumber=1 scan=6084	1142.57923886394	1142.57924455478	5.69083795198821e-06	2	1	1048.01832	ANAQVLGNNSR	NA	0	1	1	NP_055203.4	1	0.000478151986633911	2
TRY	20140623M_SC_RKO_TRY_FR08	20140623M_SC_RKO_TRY_FR08	controllerType=0 controllerNumber=1 scan=6086	1903.85486605913	1903.85359580336	-0.00127025576898632	3	1	1048.23732	FAGSGNEENRNNAYPHK	NA	1	1	1	NP_940916.2	1	0.000686650205054138	2
TRY	20140623M_SC_RKO_TRY_FR08	20140623M_SC_RKO_TRY_FR08	controllerType=0 controllerNumber=1 scan=6088	1477.7855096158	1477.782127634	-0.00338198179792926	2	1	1048.45746	EVAGAKPHITAAEGK	NA	1	1	1	NP_001093640.1	2	0.000332370711320284	2
TRY	20140623M_SC_RKO_TRY_FR08	20140623M_SC_RKO_TRY_FR08	controllerType=0 controllerNumber=1 scan=6089	1107.54915301192	1107.54879307474	-0.000359937178018299	2	1	1048.56696	EMQPTHPIR	NA	0	1	1	NP_003395.1	9	0.00981052271922898	2
TRY	20140623M_SC_RKO_TRY_FR08	20140623M_SC_RKO_TRY_FR08	controllerType=0 controllerNumber=1 scan=6095	1446.80718294181	1446.80613582742	-0.00104711439098537	3	1	1049.49384	LEKPAKYDDIKK	NA	3	1	1	NP_002037.2	1	0.000762225933459268	2
TRY	20140623M_SC_RKO_TRY_FR08	20140623M_SC_RKO_TRY_FR08	controllerType=0 controllerNumber=1 scan=6096	1137.60300064532	1137.60301298304	1.23377199088281e-05	2	1	1049.56458	VQVSYKGETK	NA	1	1	1	NP_005336.3	2	0.000503805186958903	2
TRY	20140623M_SC_RKO_TRY_FR08	20140623M_SC_RKO_TRY_FR08	controllerType=0 controllerNumber=1 scan=6097	1477.78814546628	1477.78739933497	-0.000746131317100662	3	1	1049.63532	EVAGAKPHITAAEGK	NA	1	1	1	NP_001093640.1	2	0.000760114812439501	2
TRY	20140623M_SC_RKO_TRY_FR08	20140623M_SC_RKO_TRY_FR08	controllerType=0 controllerNumber=1 scan=6098	1250.67336362372	1250.67359368914	0.000230065417781589	3	1	1049.70612	NRPPLPAGTNSK	NA	1	1	1	NP_001027454.1	2	0.00619874652129748	2
TRY	20140623M_SC_RKO_TRY_FR08	20140623M_SC_RKO_TRY_FR08	controllerType=0 controllerNumber=1 scan=6112	1063.54129547776	1063.54153420273	0.00023872496376498	2	1	1051.38384	ALYEAGERR	NA	1	1	1	NP_000691.1	1	0.000506740663256382	2
TRY	20140623M_SC_RKO_TRY_FR08	20140623M_SC_RKO_TRY_FR08	controllerType=0 controllerNumber=1 scan=6138	1436.73755209968	1436.73791382125	0.000361721575927731	4	1	1054.47504	EDSQRPGAHLTVK	NA	1	1	1	NP_001011725.1	4	0.00891543423996073	2
TRY	20140623M_SC_RKO_TRY_FR08	20140623M_SC_RKO_TRY_FR08	controllerType=0 controllerNumber=1 scan=6139	1436.73736383797	1436.73753729783	0.000173459864981851	3	1	1054.5456	EDSQRPGAHLTVK	NA	1	1	1	NP_001011725.1	4	0.000773002559511629	2
TRY	20140623M_SC_RKO_TRY_FR08	20140623M_SC_RKO_TRY_FR08	controllerType=0 controllerNumber=1 scan=6142	1696.87479500846	1696.87517787591	0.000382867455982705	4	1	1054.75788	TKDGVVEITGKHEER	NA	2	1	1	NP_001531.1	1	0.00435468489722521	2
TRY	20140623M_SC_RKO_TRY_FR08	20140623M_SC_RKO_TRY_FR08	controllerType=0 controllerNumber=1 scan=6143	1436.7358051056	1436.73441983311	-0.00138527249600884	2	1	1054.82934	EDSQRPGAHLTVK	NA	1	1	1	NP_001011725.1	4	0.00151188734071768	2
TRY	20140623M_SC_RKO_TRY_FR08	20140623M_SC_RKO_TRY_FR08	controllerType=0 controllerNumber=1 scan=6144	821.428281122408	821.428243838916	-3.72834921336107e-05	2	1	1054.90008	YQEALAK	NA	0	1	1	NP_001019636.1	2	0.0018525057781084	2
TRY	20140623M_SC_RKO_TRY_FR08	20140623M_SC_RKO_TRY_FR08	controllerType=0 controllerNumber=1 scan=6145	1064.5770796707	1064.5814681092	0.00438843849997284	2	1	1054.97082	HLNQEVAVR	NA	0	1	1	NP_776188.1	1	0.000397340511661615	2
TRY	20140623M_SC_RKO_TRY_FR08	20140623M_SC_RKO_TRY_FR08	controllerType=0 controllerNumber=1 scan=6149	1353.62544706624	1353.63482194308	0.00937487683995641	2	1	1055.56332	DSYVGDEAQSKR	NA	1	1	1	NP_001604.1	5	0.000489477615716097	2
TRY	20140623M_SC_RKO_TRY_FR08	20140623M_SC_RKO_TRY_FR08	controllerType=0 controllerNumber=1 scan=6150	1851.88950568376	1851.89263755672	0.00313187296023898	3	1	1055.67288	VTHTGQVYDDKDYRR	NA	2	1	1	NP_004544.1	1	0.000770383670053459	2
TRY	20140623M_SC_RKO_TRY_FR08	20140623M_SC_RKO_TRY_FR08	controllerType=0 controllerNumber=1 scan=6153	922.560263745308	922.560526209716	0.000262464408024243	2	1	1055.88498	IIAPPERK	NA	1	1	1	NP_001604.1	6	0.00868771133381144	2
TRY	20140623M_SC_RKO_TRY_FR08	20140623M_SC_RKO_TRY_FR08	controllerType=0 controllerNumber=1 scan=6156	1051.54205094962	1051.54438255044	0.00233160082211725	2	1	1056.13596	VSSTTSELTK	NA	0	1	1	NP_001243417.1	4	0.0102356333779052	2
TRY	20140623M_SC_RKO_TRY_FR08	20140623M_SC_RKO_TRY_FR08	controllerType=0 controllerNumber=1 scan=6157	1298.67110250876	1298.67309420462	0.00199169585994241	3	1	1056.2445	EAAEVLQNNRR	NA	1	1	1	NP_003960.1	1	0.00276080547832736	2
TRY	20140623M_SC_RKO_TRY_FR08	20140623M_SC_RKO_TRY_FR08	controllerType=0 controllerNumber=1 scan=6158	1006.54435157315	1006.5439579991	-0.000393574050008283	2	1	1056.35412	KFNETQIK	NA	1	1	1	NP_001025226.1	2	0.000494679938899217	2
TRY	20140623M_SC_RKO_TRY_FR08	20140623M_SC_RKO_TRY_FR08	controllerType=0 controllerNumber=1 scan=6161	907.440256855138	907.440567985576	0.000311130438035434	2	1	1056.83718	VGEFSGANK	NA	0	1	1	NP_003320.2	1	0.00049814779271997	2
TRY	20140623M_SC_RKO_TRY_FR08	20140623M_SC_RKO_TRY_FR08	controllerType=0 controllerNumber=1 scan=6163	1501.71817059936	1501.72022061372	0.00205001436029306	3	1	1056.9786	FVEDTKNEVHER	NA	1	1	1	NP_001227.1	1	0.00075630370797279	2
TRY	20140623M_SC_RKO_TRY_FR08	20140623M_SC_RKO_TRY_FR08	controllerType=0 controllerNumber=1 scan=6166	672.323464788322	672.323804523744	0.000339735421903242	2	1	1057.19076	GPDAWK	NA	0	1	1	NP_055399.1	1	0.00728331152589397	2
TRY	20140623M_SC_RKO_TRY_FR08	20140623M_SC_RKO_TRY_FR08	controllerType=0 controllerNumber=1 scan=6168	886.486545450116	886.485860631932	-0.000684818184026881	2	1	1057.33224	PTATQLTR	NA	0	1	1	NP_001177990.1	3	0.00686209826060729	2
TRY	20140623M_SC_RKO_TRY_FR08	20140623M_SC_RKO_TRY_FR08	controllerType=0 controllerNumber=1 scan=6170	1346.73143305236	1346.73221766751	0.000784615156817381	3	1	1057.4736	KYELGRPAANTK	NA	2	1	1	NP_001003.1	1	0.000695681011652132	2
TRY	20140623M_SC_RKO_TRY_FR08	20140623M_SC_RKO_TRY_FR08	controllerType=0 controllerNumber=1 scan=6171	947.468024065246	947.468825022792	0.000800957546061909	2	1	1057.58322	ISNSDLSGR	NA	0	1	1	NP_001189474.1	1	0.00444123650449551	2
TRY	20140623M_SC_RKO_TRY_FR08	20140623M_SC_RKO_TRY_FR08	controllerType=0 controllerNumber=1 scan=6176	1379.67345048251	1379.66755981682	-0.00589066568795715	2	1	1058.21688	LQHAVPADDGTTR	NA	0	1	1	NP_001005476.1	2	0.00352509187693274	2
TRY	20140623M_SC_RKO_TRY_FR08	20140623M_SC_RKO_TRY_FR08	controllerType=0 controllerNumber=1 scan=6178	857.472978311164	857.474042067228	0.00106375606389975	2	1	1058.35824	QSNQILR	NA	0	1	1	NP_003630.1	3	0.00738383903992473	2
TRY	20140623M_SC_RKO_TRY_FR08	20140623M_SC_RKO_TRY_FR08	controllerType=0 controllerNumber=1 scan=6179	1696.87614335956	1696.87787457811	0.00173121855596037	3	1	1058.46786	TKDGVVEITGKHEER	NA	2	1	1	NP_001531.1	1	0.000631862505363469	2
TRY	20140623M_SC_RKO_TRY_FR08	20140623M_SC_RKO_TRY_FR08	controllerType=0 controllerNumber=1 scan=6180	1178.60469010984	1178.56860942228	-0.0360806875619346	3	1	1058.53848	LRDPDSHIVK	NA	1	1	1	NP_056449.1	1	0.00257141990961059	2
TRY	20140623M_SC_RKO_TRY_FR08	20140623M_SC_RKO_TRY_FR08	controllerType=0 controllerNumber=1 scan=6182	1107.64068462623	1107.64132673655	0.000642110325998146	2	1	1058.71872	RLPPQQIEK	NA	1	1	1	NP_004921.1	1	0.000465693935395571	2
TRY	20140623M_SC_RKO_TRY_FR08	20140623M_SC_RKO_TRY_FR08	controllerType=0 controllerNumber=1 scan=6185	1179.60964463649	1179.60573627908	-0.00390835741018236	2	1	1059.00762	VQVEYKGETK	NA	1	1	1	NP_006588.1	2	0.000492885345342156	2
TRY	20140623M_SC_RKO_TRY_FR08	20140623M_SC_RKO_TRY_FR08	controllerType=0 controllerNumber=1 scan=6193	1062.54718109651	1062.54855441332	0.00137331680798525	2	1	1059.92196	NRDYPLASK	NA	1	1	1	NP_000875.2	8	0.000486870749540994	2
TRY	20140623M_SC_RKO_TRY_FR08	20140623M_SC_RKO_TRY_FR08	controllerType=0 controllerNumber=1 scan=6195	1167.58862146505	1167.5888420542	0.000220589147829742	2	1	1060.14108	GHEAVESLQAK	NA	0	1	1	NP_060224.3	1	0.000449393326829648	2
TRY	20140623M_SC_RKO_TRY_FR08	20140623M_SC_RKO_TRY_FR08	controllerType=0 controllerNumber=1 scan=6201	1517.68950568376	1517.65674277212	-0.0327629116397929	3	1	1060.91412	YSEHTQLQTQQR	NA	0	1	1	NP_055907.3	1	0.00342881438326032	2
TRY	20140623M_SC_RKO_TRY_FR08	20140623M_SC_RKO_TRY_FR08	controllerType=0 controllerNumber=1 scan=6202	1851.87084076816	1851.85530772552	-0.0155330426396176	3	1	1061.02374	VTHTGQVYDDKDYRR	NA	2	1	1	NP_004544.1	1	0.000767049563233907	2
TRY	20140623M_SC_RKO_TRY_FR08	20140623M_SC_RKO_TRY_FR08	controllerType=0 controllerNumber=1 scan=6204	1023.5348580174	1023.5348072924	-5.07250002783621e-05	2	1	1061.1651	ELGHGALAEK	NA	0	1	1	NP_149100.2	1	0.000465077333760306	2
TRY	20140623M_SC_RKO_TRY_FR08	20140623M_SC_RKO_TRY_FR08	controllerType=0 controllerNumber=1 scan=6211	1005.5101531094	1005.5038247326	-0.00632837680007015	2	1	1061.78022	VTGTIGMAEK	NA	0	1	1	NP_001136254.1	1	0.0144691707507312	2
TRY	20140623M_SC_RKO_TRY_FR08	20140623M_SC_RKO_TRY_FR08	controllerType=0 controllerNumber=1 scan=6214	1057.5777583232	1057.5787430893	0.000984766101964851	2	1	1062.2631	GVTQVTTQPK	NA	0	1	1	NP_003791.3	1	0.000527661649542852	2
TRY	20140623M_SC_RKO_TRY_FR08	20140623M_SC_RKO_TRY_FR08	controllerType=0 controllerNumber=1 scan=6215	1346.7286051039	1346.72656177059	-0.00204333330430018	2	1	1062.37272	KYELGRPAANTK	NA	2	1	1	NP_001003.1	1	0.000524907658928793	2
TRY	20140623M_SC_RKO_TRY_FR08	20140623M_SC_RKO_TRY_FR08	controllerType=0 controllerNumber=1 scan=6220	700.402222614838	700.402401153776	0.000178538938030215	2	1	1062.72636	HLYLR	NA	0	0	1	NP_079413.3	3	0.010311793410182	1
TRY	20140623M_SC_RKO_TRY_FR08	20140623M_SC_RKO_TRY_FR08	controllerType=0 controllerNumber=1 scan=6221	821.487858282604	821.488545876408	0.000687593803945674	2	1	1062.79698	HVQGILR	NA	0	1	1	NP_003087.1	1	0.00248735302711901	2
TRY	20140623M_SC_RKO_TRY_FR08	20140623M_SC_RKO_TRY_FR08	controllerType=0 controllerNumber=1 scan=6226	1120.58794797191	1120.58822334942	0.000275377508160091	2	1	1063.42152	EIRPTYAGSK	NA	1	1	1	NP_001257363.1	4	0.000459971963055012	2
TRY	20140623M_SC_RKO_TRY_FR08	20140623M_SC_RKO_TRY_FR08	controllerType=0 controllerNumber=1 scan=6233	998.578896111742	998.581746947884	0.0028508361421018	2	1	1063.92084	EASNLKLPK	NA	1	1	1	NP_689560.3	1	0.00179105177880692	2
TRY	20140623M_SC_RKO_TRY_FR08	20140623M_SC_RKO_TRY_FR08	controllerType=0 controllerNumber=1 scan=6236	1208.6570356493	1208.6627358149	0.00570016560209297	2	1	1064.24958	VHLQTQQEVK	NA	0	1	1	NP_036272.2	1	0.000473144077220937	2
TRY	20140623M_SC_RKO_TRY_FR08	20140623M_SC_RKO_TRY_FR08	controllerType=0 controllerNumber=1 scan=6239	1304.60544706624	1304.59996690048	-0.005480165759991	2	1	1064.69424	FSSNQPPAAGSSR	NA	0	1	1	NP_001026884.3	2	0.000416805162429999	2
TRY	20140623M_SC_RKO_TRY_FR08	20140623M_SC_RKO_TRY_FR08	controllerType=0 controllerNumber=1 scan=6242	832.383423589002	832.384081981204	0.000658392202012692	2	1	1064.98296	APGFGDNR	NA	0	1	1	NP_955472.1	2	0.000518413283214166	2
TRY	20140623M_SC_RKO_TRY_FR08	20140623M_SC_RKO_TRY_FR08	controllerType=0 controllerNumber=1 scan=6244	915.455388737442	915.433383611384	-0.0220051260580476	2	1	1065.12438	LQSQDLGR	NA	0	1	1	NP_008877.1	1	0.0145125367880707	2
TRY	20140623M_SC_RKO_TRY_FR08	20140623M_SC_RKO_TRY_FR08	controllerType=0 controllerNumber=1 scan=6245	908.48293517572	908.48305675904	0.000121583320037644	2	1	1065.19512	QNLEIHR	NA	0	1	1	NP_005768.1	2	0.0108669184814008	2
TRY	20140623M_SC_RKO_TRY_FR08	20140623M_SC_RKO_TRY_FR08	controllerType=0 controllerNumber=1 scan=6246	1191.59276871335	1191.59713655079	0.00436783744589775	2	1	1065.30474	LQNSYQPTNK	NA	0	1	1	NP_055644.2	1	0.000501344180029871	2
TRY	20140623M_SC_RKO_TRY_FR08	20140623M_SC_RKO_TRY_FR08	controllerType=0 controllerNumber=1 scan=6253	1229.60249108537	1229.60495397604	0.00246289067194994	2	1	1066.12158	VEALQSGGGQER	NA	0	1	1	NP_066923.3	1	0.000515478978311491	2
TRY	20140623M_SC_RKO_TRY_FR08	20140623M_SC_RKO_TRY_FR08	controllerType=0 controllerNumber=1 scan=6255	1030.53330003903	1030.53577366056	0.00247362152799724	2	1	1066.30188	RGEAPFAQR	NA	1	1	1	NP_001035521.1	1	0.000480709860187149	2
TRY	20140623M_SC_RKO_TRY_FR08	20140623M_SC_RKO_TRY_FR08	controllerType=0 controllerNumber=1 scan=6256	1030.53107454848	1030.53132267947	0.000248130983891315	3	1	1066.37262	RGEAPFAQR	NA	1	1	1	NP_001035521.1	1	0.00404354896375735	2
TRY	20140623M_SC_RKO_TRY_FR08	20140623M_SC_RKO_TRY_FR08	controllerType=0 controllerNumber=1 scan=6257	814.431155306726	814.432595224052	0.00143991732613813	2	1	1066.44336	LNGLENR	NA	0	1	1	NP_001157791.1	4	0.00358863685682723	2
TRY	20140623M_SC_RKO_TRY_FR08	20140623M_SC_RKO_TRY_FR08	controllerType=0 controllerNumber=1 scan=6259	1708.87569842552	1708.87564730604	-5.11194789396541e-05	3	1	1066.6236	QHPVPPPAQNQNQVR	NA	0	1	1	NP_001010972.1	2	0.000757345483951774	2
TRY	20140623M_SC_RKO_TRY_FR08	20140623M_SC_RKO_TRY_FR08	controllerType=0 controllerNumber=1 scan=6261	1470.64037350536	1470.61335048092	-0.0270230244418599	2	1	1066.84362	YHTINGHNCEVK	57.021464@8	0	1	1	NP_919223.1	1	0.010510537559056	2
TRY	20140623M_SC_RKO_TRY_FR08	20140623M_SC_RKO_TRY_FR08	controllerType=0 controllerNumber=1 scan=6269	1470.64379105202	1470.62018557424	-0.0236054777778918	3	1	1067.7615	YHTINGHNCEVK	57.021464@8	0	1	1	NP_919223.1	1	0.00436210280266952	2
TRY	20140623M_SC_RKO_TRY_FR08	20140623M_SC_RKO_TRY_FR08	controllerType=0 controllerNumber=1 scan=6270	1409.65618894843	1409.63236804666	-0.023820901768886	3	1	1067.83224	YHTINGHNAEVR	NA	0	1	1	NP_112533.1	1	0.00206951690082378	2
TRY	20140623M_SC_RKO_TRY_FR08	20140623M_SC_RKO_TRY_FR08	controllerType=0 controllerNumber=1 scan=6271	1341.67836596544	1341.67778471317	-0.000581252263145871	3	1	1067.90298	KVQEFEHVNGR	NA	1	1	1	NP_001264.2	1	0.000747035603997016	2
TRY	20140623M_SC_RKO_TRY_FR08	20140623M_SC_RKO_TRY_FR08	controllerType=0 controllerNumber=1 scan=6275	1409.65670940786	1409.63340896552	-0.0233004423419061	2	1	1068.30612	YHTINGHNAEVR	NA	0	1	1	NP_112533.1	1	0.00406603960438182	2
TRY	20140623M_SC_RKO_TRY_FR08	20140623M_SC_RKO_TRY_FR08	controllerType=0 controllerNumber=1 scan=6282	1180.47844683648	1180.47816029736	-0.000286539119997542	2	1	1069.11198	LTCPCCNTR	57.021464@2,57.021464@4,57.021464@5	0	1	1	NP_055586.1	1	0.00954474641022402	2
TRY	20140623M_SC_RKO_TRY_FR08	20140623M_SC_RKO_TRY_FR08	controllerType=0 controllerNumber=1 scan=6284	946.520223022322	946.520853015444	0.00062999312217471	2	1	1069.25334	TRLDSSIR	NA	1	1	1	NP_003861.1	1	0.000496093369015176	2
TRY	20140623M_SC_RKO_TRY_FR08	20140623M_SC_RKO_TRY_FR08	controllerType=0 controllerNumber=1 scan=6285	1250.67577289447	1250.67841223063	0.00263933616588474	2	1	1069.36296	NRPPLPAGTNSK	NA	1	1	1	NP_001027454.1	2	0.000439654723172012	2
TRY	20140623M_SC_RKO_TRY_FR08	20140623M_SC_RKO_TRY_FR08	controllerType=0 controllerNumber=1 scan=6287	1633.82075848336	1633.82428535362	0.00352687026202148	3	1	1069.59726	VPGTQAASTSHQPPTR	NA	0	1	1	NP_694574.3	1	0.000641674014913015	2
TRY	20140623M_SC_RKO_TRY_FR08	20140623M_SC_RKO_TRY_FR08	controllerType=0 controllerNumber=1 scan=6289	1014.58516440723	1014.58813552847	0.00297112123405441	2	1	1069.81722	TKLEQQLR	NA	1	1	1	NP_005018.1	1	0.00336559179336978	2
TRY	20140623M_SC_RKO_TRY_FR08	20140623M_SC_RKO_TRY_FR08	controllerType=0 controllerNumber=1 scan=6295	1198.57425181222	1198.57541846174	0.00116664952201972	3	1	1070.5515	FKYDDAERR	NA	2	1	1	NP_001182132.1	7	0.00185823742419953	2
TRY	20140623M_SC_RKO_TRY_FR08	20140623M_SC_RKO_TRY_FR08	controllerType=0 controllerNumber=1 scan=6298	1095.55575020003	1095.56938101476	0.0136308147318687	3	1	1070.7636	GIGGHDNISAR	NA	0	1	1	NP_037458.3	1	0.00676448050295984	2
TRY	20140623M_SC_RKO_TRY_FR08	20140623M_SC_RKO_TRY_FR08	controllerType=0 controllerNumber=1 scan=6299	1198.57379784496	1198.57451052721	0.000712682256107655	2	1	1070.87322	FKYDDAERR	NA	2	1	1	NP_001182132.1	7	0.000415570014662762	2
TRY	20140623M_SC_RKO_TRY_FR08	20140623M_SC_RKO_TRY_FR08	controllerType=0 controllerNumber=1 scan=6300	973.519376754936	973.519494831672	0.000118076736043804	2	1	1070.98272	TNALNVSQK	NA	0	1	1	NP_001028721.1	2	0.000492423762466989	2
TRY	20140623M_SC_RKO_TRY_FR08	20140623M_SC_RKO_TRY_FR08	controllerType=0 controllerNumber=1 scan=6304	1132.58811723504	1132.56340975768	-0.0247074773599252	2	1	1071.53664	TYIPPKGETK	NA	1	1	1	NP_002119.1	1	0.0103764665139986	2
TRY	20140623M_SC_RKO_TRY_FR08	20140623M_SC_RKO_TRY_FR08	controllerType=0 controllerNumber=1 scan=6308	1713.91562681607	1713.91637365994	0.000746843872320824	4	1	1072.09026	LDSEDKDKEGKPLLK	NA	3	1	1	NP_001952.1	1	0.00454970880013229	2
TRY	20140623M_SC_RKO_TRY_FR08	20140623M_SC_RKO_TRY_FR08	controllerType=0 controllerNumber=1 scan=6309	782.44035248028	782.44081881536	0.000466335079977398	2	1	1072.161	GVQGGPLR	NA	0	1	1	NP_857593.1	1	0.00329963236540888	2
TRY	20140623M_SC_RKO_TRY_FR08	20140623M_SC_RKO_TRY_FR08	controllerType=0 controllerNumber=1 scan=6314	1242.62011783208	1242.61980637837	-0.000311453716221877	2	1	1072.57608	TTGNATVDHLSK	NA	0	1	1	NP_002922.2	1	0.000368308723518346	2
TRY	20140623M_SC_RKO_TRY_FR08	20140623M_SC_RKO_TRY_FR08	controllerType=0 controllerNumber=1 scan=6316	1217.64673119482	1217.64965484845	0.00292365362406599	3	1	1072.79262	GKDCAVIVTQK	57.021464@3	1	1	1	NP_002782.1	1	0.00557757083090874	2
TRY	20140623M_SC_RKO_TRY_FR08	20140623M_SC_RKO_TRY_FR08	controllerType=0 controllerNumber=1 scan=6318	1169.58617070181	1169.58941983611	0.00324913430586093	2	1	1073.01162	YQIQEHQPK	NA	0	1	1	NP_006629.2	1	0.000487869891620085	2
TRY	20140623M_SC_RKO_TRY_FR08	20140623M_SC_RKO_TRY_FR08	controllerType=0 controllerNumber=1 scan=6322	1051.46852823884	1051.46877073749	0.000242498643956424	2	1	1073.60598	DANGNSFATR	NA	0	1	1	NP_000998.1	1	0.00340156928116966	2
TRY	20140623M_SC_RKO_TRY_FR08	20140623M_SC_RKO_TRY_FR08	controllerType=0 controllerNumber=1 scan=6325	880.386704546512	880.387272801424	0.000568254911854638	2	1	1073.81808	TCFSPNR	57.021464@1	0	1	1	NP_003745.1	1	0.00346973060766998	2
TRY	20140623M_SC_RKO_TRY_FR08	20140623M_SC_RKO_TRY_FR08	controllerType=0 controllerNumber=1 scan=6335	1713.91675661955	1713.91863326689	0.00187664734721693	3	1	1074.77298	LDSEDKDKEGKPLLK	NA	3	1	1	NP_001952.1	1	0.000634457930422495	2
TRY	20140623M_SC_RKO_TRY_FR08	20140623M_SC_RKO_TRY_FR08	controllerType=0 controllerNumber=1 scan=6341	1112.5359468697	1112.53692541749	0.000978547795966733	2	1	1075.206	LSSETYSQAK	NA	0	1	1	NP_060225.4	1	0.00047183233563814	2
TRY	20140623M_SC_RKO_TRY_FR08	20140623M_SC_RKO_TRY_FR08	controllerType=0 controllerNumber=1 scan=6343	1080.55778820984	1080.55920395367	0.00141574383587795	2	1	1075.34736	RAYDIAGSTK	NA	1	1	1	NP_001058.2	1	0.000428665366341276	2
TRY	20140623M_SC_RKO_TRY_FR08	20140623M_SC_RKO_TRY_FR08	controllerType=0 controllerNumber=1 scan=6348	1011.50993452654	1011.51011242868	0.000177902138034369	2	1	1075.95972	DSLVSGAAHR	NA	0	1	1	NP_001230127.1	2	0.0018066089463921	2
TRY	20140623M_SC_RKO_TRY_FR08	20140623M_SC_RKO_TRY_FR08	controllerType=0 controllerNumber=1 scan=6349	1607.66171767193	1607.66337307475	0.0016554028252358	3	1	1076.06934	YGGSHYSSSGYSNSR	NA	0	1	1	NP_115285.1	1	0.000716773604593427	2
TRY	20140623M_SC_RKO_TRY_FR08	20140623M_SC_RKO_TRY_FR08	controllerType=0 controllerNumber=1 scan=6350	973.519397412309	973.519536146418	0.000138734108986682	3	1	1076.14002	KLELSDNR	NA	1	1	1	NP_006296.1	1	0.0131451248716047	2
TRY	20140623M_SC_RKO_TRY_FR08	20140623M_SC_RKO_TRY_FR08	controllerType=0 controllerNumber=1 scan=6351	1183.66780685525	1183.66829381161	0.000486956354052381	3	1	1076.21076	LQAEAQQLRK	NA	1	1	1	NP_008996.1	1	0.00627283307885439	2
TRY	20140623M_SC_RKO_TRY_FR08	20140623M_SC_RKO_TRY_FR08	controllerType=0 controllerNumber=1 scan=6354	1183.66778447911	1183.66824905931	0.000464580206198661	2	1	1076.4741	LQAEAQQLRK	NA	1	1	1	NP_008996.1	1	0.000437004176996529	2
TRY	20140623M_SC_RKO_TRY_FR08	20140623M_SC_RKO_TRY_FR08	controllerType=0 controllerNumber=1 scan=6355	825.483498032292	825.484910753684	0.00141272139205739	2	1	1076.54484	RELPGVR	NA	1	1	1	NP_031372.2	1	0.005217297700362	2
TRY	20140623M_SC_RKO_TRY_FR08	20140623M_SC_RKO_TRY_FR08	controllerType=0 controllerNumber=1 scan=6356	1193.6164666693	1193.6500117711	0.0335451017979267	2	1	1076.64798	VGQGYPHDPPK	NA	0	1	1	NP_003960.1	1	0.00169471465508922	2
TRY	20140623M_SC_RKO_TRY_FR08	20140623M_SC_RKO_TRY_FR08	controllerType=0 controllerNumber=1 scan=6357	961.51041307791	961.51146346192	0.0010503840101137	2	1	1076.75748	RFQDGAIR	NA	1	1	1	NP_075068.2	1	0.000481533007916844	2
TRY	20140623M_SC_RKO_TRY_FR08	20140623M_SC_RKO_TRY_FR08	controllerType=0 controllerNumber=1 scan=6363	722.396396199394	722.396502402788	0.000106203393897886	2	1	1077.49338	VQVSYK	NA	0	1	1	NP_005336.3	4	0.0125830211490288	2
TRY	20140623M_SC_RKO_TRY_FR08	20140623M_SC_RKO_TRY_FR08	controllerType=0 controllerNumber=1 scan=6371	1217.63411198184	1217.62441642248	-0.00969555935989774	2	1	1078.19484	GKDCAVIVTQK	57.021464@3	1	1	1	NP_002782.1	1	0.000449573190321587	2
TRY	20140623M_SC_RKO_TRY_FR08	20140623M_SC_RKO_TRY_FR08	controllerType=0 controllerNumber=1 scan=6373	955.545968958264	955.546858418328	0.00088946006394508	2	1	1078.56792	KPQLDVTR	NA	1	1	1	NP_055984.1	1	0.000497786523649371	2
TRY	20140623M_SC_RKO_TRY_FR08	20140623M_SC_RKO_TRY_FR08	controllerType=0 controllerNumber=1 scan=6374	948.478661458546	948.479594702592	0.000933244045995707	2	1	1078.67748	QTNGFVQR	NA	0	1	1	NP_612404.1	1	0.00402529589451354	2
TRY	20140623M_SC_RKO_TRY_FR08	20140623M_SC_RKO_TRY_FR08	controllerType=0 controllerNumber=1 scan=6376	902.507015616838	902.506734225276	-0.000281391561998134	2	1	1078.84638	KADIDLTK	NA	1	1	1	NP_072045.1	1	0.000405343888499314	2
TRY	20140623M_SC_RKO_TRY_FR08	20140623M_SC_RKO_TRY_FR08	controllerType=0 controllerNumber=1 scan=6381	1848.78817059936	1848.79454951032	0.00637891095993837	3	1	1079.29284	EQCCYNCGKPGHLAR	57.021464@2,57.021464@3,57.021464@6	1	1	1	NP_001120667.1	3	0.000726378232873056	2
TRY	20140623M_SC_RKO_TRY_FR08	20140623M_SC_RKO_TRY_FR08	controllerType=0 controllerNumber=1 scan=6386	1403.67817059936	1403.67362885422	-0.00454174513993166	3	1	1079.98926	LRQENMELAER	15.994915@5	1	1	1	NP_787048.1	1	0.00326470746388229	2
TRY	20140623M_SC_RKO_TRY_FR08	20140623M_SC_RKO_TRY_FR08	controllerType=0 controllerNumber=1 scan=6389	787.401454187786	787.401850301272	0.000396113485976457	2	1	1080.4719	CGVISPR	57.021464@0	0	1	1	NP_001025180.1	2	0.00153476558192673	2
TRY	20140623M_SC_RKO_TRY_FR08	20140623M_SC_RKO_TRY_FR08	controllerType=0 controllerNumber=1 scan=6390	1848.78321146524	1848.78463124209	0.00141977684393169	4	1	1080.54258	EQCCYNCGKPGHLAR	57.021464@2,57.021464@3,57.021464@6	1	1	1	NP_001120667.1	3	0.00445923812657465	2
TRY	20140623M_SC_RKO_TRY_FR08	20140623M_SC_RKO_TRY_FR08	controllerType=0 controllerNumber=1 scan=6394	851.46156570328	851.46178153776	0.000215834480059129	2	1	1080.82548	GPQAGLGPR	NA	0	1	1	NP_886553.3	1	0.00180626238741548	2
TRY	20140623M_SC_RKO_TRY_FR08	20140623M_SC_RKO_TRY_FR08	controllerType=0 controllerNumber=1 scan=6398	1128.58941497611	1128.59009472532	0.000679749207847635	2	1	1081.2636	ATSAALPQSQR	NA	0	1	1	NP_060497.3	1	0.000480126602047015	2
TRY	20140623M_SC_RKO_TRY_FR08	20140623M_SC_RKO_TRY_FR08	controllerType=0 controllerNumber=1 scan=6410	1042.55435741163	1042.55675903315	0.00240162152590528	2	1	1082.49834	LQANQSLNR	NA	0	1	1	NP_004609.1	1	0.00318056531510942	2
TRY	20140623M_SC_RKO_TRY_FR08	20140623M_SC_RKO_TRY_FR08	controllerType=0 controllerNumber=1 scan=6419	856.476983809956	856.477302037912	0.000318227956086048	2	1	1083.48738	LEAAAQVR	NA	0	1	1	NP_006301.3	1	0.000524519184923529	2
TRY	20140623M_SC_RKO_TRY_FR08	20140623M_SC_RKO_TRY_FR08	controllerType=0 controllerNumber=1 scan=6420	1057.57744683879	1057.57812012048	0.000673281691888405	2	1	1083.58272	IQQELQTAK	NA	0	1	1	NP_054888.2	1	0.000495302608038073	2
TRY	20140623M_SC_RKO_TRY_FR08	20140623M_SC_RKO_TRY_FR08	controllerType=0 controllerNumber=1 scan=6421	729.415884372846	729.418431701992	0.00254732914595479	2	1	1083.65352	TAGINVR	NA	0	1	1	NP_006421.2	1	0.00679635726086508	2
TRY	20140623M_SC_RKO_TRY_FR08	20140623M_SC_RKO_TRY_FR08	controllerType=0 controllerNumber=1 scan=6424	994.464435589998	994.441640911696	-0.0227946783020343	2	1	1083.94572	DAHFPPPSK	NA	0	1	1	NP_001014446.1	1	0.0136370104456519	2
TRY	20140623M_SC_RKO_TRY_FR08	20140623M_SC_RKO_TRY_FR08	controllerType=0 controllerNumber=1 scan=6426	1265.64925504785	1265.6508630064	0.00160795855003926	3	1	1084.16382	AQLEVQASQHR	NA	0	1	1	NP_115797.1	2	0.00277576894789428	2
TRY	20140623M_SC_RKO_TRY_FR08	20140623M_SC_RKO_TRY_FR08	controllerType=0 controllerNumber=1 scan=6435	935.471066765194	935.470887677288	-0.000179087906076347	2	1	1085.10972	LQAAYAGDK	NA	0	1	1	NP_842565.2	2	0.00444123650449551	2
TRY	20140623M_SC_RKO_TRY_FR08	20140623M_SC_RKO_TRY_FR08	controllerType=0 controllerNumber=1 scan=6441	832.383812871958	832.384860547116	0.00104767515801996	2	1	1085.88138	APGFGDNR	NA	0	1	1	NP_955472.1	2	0.00299105882633685	2
TRY	20140623M_SC_RKO_TRY_FR08	20140623M_SC_RKO_TRY_FR08	controllerType=0 controllerNumber=1 scan=6444	811.481136598686	811.481919220972	0.000782622286010337	2	1	1086.09348	AVTPVPTK	NA	0	1	1	NP_056130.2	1	0.0103278025348134	2
TRY	20140623M_SC_RKO_TRY_FR08	20140623M_SC_RKO_TRY_FR08	controllerType=0 controllerNumber=1 scan=6445	655.364269507652	655.351981408404	-0.0122880992479395	2	1	1086.16422	RPDLR	NA	1	0	1	NP_056153.2	6	0.0120329642002516	1
TRY	20140623M_SC_RKO_TRY_FR08	20140623M_SC_RKO_TRY_FR08	controllerType=0 controllerNumber=1 scan=6449	1252.57613658872	1252.57648562193	0.000349033216025418	2	1	1086.52386	FKDVAGCEEAK	57.021464@6	1	1	1	NP_006787.2	1	0.000380575205867566	2
TRY	20140623M_SC_RKO_TRY_FR08	20140623M_SC_RKO_TRY_FR08	controllerType=0 controllerNumber=1 scan=6463	1071.60310987141	1071.60256273322	-0.000547138190086116	2	1	1087.97784	AKLDQQTLR	NA	1	1	1	NP_006181.1	1	0.0032817646400205	2
TRY	20140623M_SC_RKO_TRY_FR08	20140623M_SC_RKO_TRY_FR08	controllerType=0 controllerNumber=1 scan=6468	1051.49907563379	1051.50134231458	0.00226668078812509	2	1	1088.60652	NTVCSLSSGK	57.021464@3	0	1	1	NP_001026859.1	1	0.000515052404278964	2
TRY	20140623M_SC_RKO_TRY_FR08	20140623M_SC_RKO_TRY_FR08	controllerType=0 controllerNumber=1 scan=6469	1107.64216287849	1107.64428324109	0.00212036259404158	2	1	1088.71602	RLPPQQIEK	NA	1	1	1	NP_004921.1	1	0.000462699861409948	2
TRY	20140623M_SC_RKO_TRY_FR08	20140623M_SC_RKO_TRY_FR08	controllerType=0 controllerNumber=1 scan=6476	1001.52652273787	1001.52763878715	0.00111604927394637	2	1	1089.29214	GGNLVTGTQR	NA	0	1	1	NP_056114.1	1	0.00181268464193127	2
TRY	20140623M_SC_RKO_TRY_FR08	20140623M_SC_RKO_TRY_FR08	controllerType=0 controllerNumber=1 scan=6477	1167.60463902718	1167.60562104475	0.000982017576006911	2	1	1089.40164	HYQTGQPLPK	NA	0	1	1	NP_005923.2	1	0.000437681552603799	2
TRY	20140623M_SC_RKO_TRY_FR08	20140623M_SC_RKO_TRY_FR08	controllerType=0 controllerNumber=1 scan=6478	966.52649558655	966.528312766	0.00181717945008586	2	1	1089.51108	TIAPQNAPR	NA	0	1	1	NP_055554.1	2	0.00769908014002409	2
TRY	20140623M_SC_RKO_TRY_FR08	20140623M_SC_RKO_TRY_FR08	controllerType=0 controllerNumber=1 scan=6480	1207.56622842583	1207.56689963146	0.000671205631988414	2	1	1089.88482	VQYPQSQACK	57.021464@8	0	1	1	NP_001367.2	1	0.00051285976685575	2
TRY	20140623M_SC_RKO_TRY_FR08	20140623M_SC_RKO_TRY_FR08	controllerType=0 controllerNumber=1 scan=6481	1472.69890621867	1472.69700756554	-0.00189865312790971	3	1	1089.99324	FQRPGDPQSAQDK	NA	1	1	1	NP_001171501.1	2	0.00074605939046599	2
TRY	20140623M_SC_RKO_TRY_FR08	20140623M_SC_RKO_TRY_FR08	controllerType=0 controllerNumber=1 scan=6496	864.44575345048	864.44614144736	0.000387996879908314	2	1	1091.40246	AYAQGISR	NA	0	1	1	NP_004068.2	1	0.00163497021207094	2
TRY	20140623M_SC_RKO_TRY_FR08	20140623M_SC_RKO_TRY_FR08	controllerType=0 controllerNumber=1 scan=6499	987.53622581232	987.53754288224	0.00131706991987812	2	1	1091.61474	KLELSENR	NA	1	1	1	NP_006392.1	1	0.000445053269121463	2
TRY	20140623M_SC_RKO_TRY_FR08	20140623M_SC_RKO_TRY_FR08	controllerType=0 controllerNumber=1 scan=6501	851.414049251894	851.414367529588	0.000318277693963864	2	1	1091.7561	INYTEGR	NA	0	1	1	NP_000166.2	1	0.0114416527465383	2
TRY	20140623M_SC_RKO_TRY_FR08	20140623M_SC_RKO_TRY_FR08	controllerType=0 controllerNumber=1 scan=6506	1400.64514136924	1400.64699274557	0.00185137633502563	3	1	1092.37626	RLEHSEWDSSR	NA	1	1	1	NP_001243417.1	4	0.000779527486007644	2
TRY	20140623M_SC_RKO_TRY_FR08	20140623M_SC_RKO_TRY_FR08	controllerType=0 controllerNumber=1 scan=6508	949.453265381358	949.452649256916	-0.000616124441989996	2	1	1092.51774	ALCASDVSK	57.021464@2	0	1	1	NP_065699.1	1	0.00222305524577903	2
TRY	20140623M_SC_RKO_TRY_FR08	20140623M_SC_RKO_TRY_FR08	controllerType=0 controllerNumber=1 scan=6509	782.374482698428	782.374456424056	-2.62743720895742e-05	2	1	1092.58848	ACTYIR	57.021464@1	0	1	1	NP_002942.2	1	0.0133175918683608	2
TRY	20140623M_SC_RKO_TRY_FR08	20140623M_SC_RKO_TRY_FR08	controllerType=0 controllerNumber=1 scan=6519	1303.66544706624	1303.65770099468	-0.00774607156017737	2	1	1093.76016	SKDIIQSQGNSK	NA	1	1	1	NP_055073.2	1	0.00746340844030973	2
TRY	20140623M_SC_RKO_TRY_FR08	20140623M_SC_RKO_TRY_FR08	controllerType=0 controllerNumber=1 scan=6525	944.529319247464	944.529543411928	0.000224164464043497	2	1	1094.2641	TATQLAVNK	NA	0	1	1	NP_006420.1	1	0.000501992495615884	2
TRY	20140623M_SC_RKO_TRY_FR08	20140623M_SC_RKO_TRY_FR08	controllerType=0 controllerNumber=1 scan=6529	1133.56780029025	1133.5679351467	0.000134856449903964	2	1	1094.58576	AISPTSATSSGR	NA	0	1	1	NP_001135967.1	2	0.000464561489060279	2
TRY	20140623M_SC_RKO_TRY_FR08	20140623M_SC_RKO_TRY_FR08	controllerType=0 controllerNumber=1 scan=6532	987.535314968979	987.535721195558	0.000406226578888891	3	1	1095.02952	KLELSENR	NA	1	1	1	NP_006392.1	1	0.0142012811599565	2
TRY	20140623M_SC_RKO_TRY_FR08	20140623M_SC_RKO_TRY_FR08	controllerType=0 controllerNumber=1 scan=6534	1097.59371956294	1097.59328417009	-0.000435392856161343	2	1	1095.20976	LQAQNIQQR	NA	0	1	1	NP_001106207.1	1	0.000526491496918669	2
TRY	20140623M_SC_RKO_TRY_FR08	20140623M_SC_RKO_TRY_FR08	controllerType=0 controllerNumber=1 scan=6536	1229.63590610753	1229.63539851405	-0.000507593474139867	2	1	1095.39012	VIEDRDSQLR	NA	1	1	1	NP_055484.3	1	0.000524274203554901	2
TRY	20140623M_SC_RKO_TRY_FR08	20140623M_SC_RKO_TRY_FR08	controllerType=0 controllerNumber=1 scan=6538	1260.54258096022	1260.54067449334	-0.0019064668779265	2	1	1095.57036	YSCQEGDKFK	57.021464@2	1	1	1	NP_005969.1	1	0.000458358284095592	2
TRY	20140623M_SC_RKO_TRY_FR08	20140623M_SC_RKO_TRY_FR08	controllerType=0 controllerNumber=1 scan=6539	924.438958571642	924.440414259584	0.00145568794198425	2	1	1095.67896	GKFEDMAK	NA	1	1	1	NP_002119.1	2	0.000503942730696724	2
TRY	20140623M_SC_RKO_TRY_FR08	20140623M_SC_RKO_TRY_FR08	controllerType=0 controllerNumber=1 scan=6541	1472.70100570262	1472.70120653344	0.000200830822222997	2	1	1095.89898	FQRPGDPQSAQDK	NA	1	1	1	NP_001171501.1	2	0.000390133850744898	2
TRY	20140623M_SC_RKO_TRY_FR08	20140623M_SC_RKO_TRY_FR08	controllerType=0 controllerNumber=1 scan=6542	1312.65084076816	1312.61692065922	-0.0339201089400376	3	1	1095.96978	AKDANNGNLQLR	NA	1	1	1	NP_003133.1	1	0.00528515261223839	2
TRY	20140623M_SC_RKO_TRY_FR08	20140623M_SC_RKO_TRY_FR08	controllerType=0 controllerNumber=1 scan=6545	770.439294650646	770.438703156092	-0.000591494553987104	2	1	1096.41348	QAGVAIGR	NA	0	1	1	NP_116147.1	1	0.00231605621289046	2
TRY	20140623M_SC_RKO_TRY_FR08	20140623M_SC_RKO_TRY_FR08	controllerType=0 controllerNumber=1 scan=6547	1250.54544706624	1250.55253756288	0.00709049664010308	2	1	1096.62438	AECMLQQAER	57.021464@2,15.994915@3	0	1	1	NP_002289.2	1	0.000466990152476443	2
TRY	20140623M_SC_RKO_TRY_FR08	20140623M_SC_RKO_TRY_FR08	controllerType=0 controllerNumber=1 scan=6548	1157.60388032903	1157.60370971795	-0.00017061107405425	2	1	1096.72986	VAQGVSGAVQDK	NA	0	1	1	NP_000875.2	1	0.000367546728212779	2
TRY	20140623M_SC_RKO_TRY_FR08	20140623M_SC_RKO_TRY_FR08	controllerType=0 controllerNumber=1 scan=6551	1312.68387205396	1312.68298323082	-0.000888823137984218	2	1	1096.98084	AKDANNGNLQLR	NA	1	1	1	NP_003133.1	1	0.000395376046892355	2
TRY	20140623M_SC_RKO_TRY_FR08	20140623M_SC_RKO_TRY_FR08	controllerType=0 controllerNumber=1 scan=6553	1114.55512047574	1114.55491406657	-0.000206409163865828	2	1	1097.20002	PGQQVATCVR	57.021464@7	0	1	1	NP_001229821.1	3	0.000482681828029369	2
TRY	20140623M_SC_RKO_TRY_FR08	20140623M_SC_RKO_TRY_FR08	controllerType=0 controllerNumber=1 scan=6555	1201.69185124564	1201.69189917639	4.79307439036347e-05	2	1	1097.41902	VSELKEELKK	NA	2	1	1	NP_114032.2	2	0.000407009178480627	2
TRY	20140623M_SC_RKO_TRY_FR08	20140623M_SC_RKO_TRY_FR08	controllerType=0 controllerNumber=1 scan=6556	1312.68817059936	1312.69158032162	0.00340972226013037	3	1	1097.48976	AKDANNGNLQLR	NA	1	1	1	NP_003133.1	1	0.00111086407417977	2
TRY	20140623M_SC_RKO_TRY_FR08	20140623M_SC_RKO_TRY_FR08	controllerType=0 controllerNumber=1 scan=6558	963.52375793934	963.52384052458	8.25852399657379e-05	2	1	1097.86314	TVSTGTALSK	NA	0	1	1	NP_001008214.1	4	0.000774625988590412	2
TRY	20140623M_SC_RKO_TRY_FR08	20140623M_SC_RKO_TRY_FR08	controllerType=0 controllerNumber=1 scan=6561	1229.63597501025	1229.63553631949	-0.000438690753071569	3	1	1098.07524	VIEDRDSQLR	NA	1	1	1	NP_055484.3	1	0.00212913844614192	2
TRY	20140623M_SC_RKO_TRY_FR08	20140623M_SC_RKO_TRY_FR08	controllerType=0 controllerNumber=1 scan=6562	1201.69134073509	1201.69087815527	-0.000462579813302	3	1	1098.14598	VSELKEELKK	NA	2	1	1	NP_114032.2	2	0.00347952104152009	2
TRY	20140623M_SC_RKO_TRY_FR08	20140623M_SC_RKO_TRY_FR08	controllerType=0 controllerNumber=1 scan=6567	930.512554407699	930.511663796598	-0.000890611101112881	3	1	1098.49962	TIELDGKR	NA	1	1	1	NP_005361.2	1	0.00103726483384837	2
TRY	20140623M_SC_RKO_TRY_FR08	20140623M_SC_RKO_TRY_FR08	controllerType=0 controllerNumber=1 scan=6568	805.373105029404	805.374343899308	0.00123886990388655	2	1	1098.57036	FGPDGTGR	NA	0	1	1	NP_005849.1	1	0.00969601277219308	2
TRY	20140623M_SC_RKO_TRY_FR08	20140623M_SC_RKO_TRY_FR08	controllerType=0 controllerNumber=1 scan=6569	1144.57706939875	1144.577013838	-5.55607500700717e-05	2	1	1098.67986	NCVAIAADRR	57.021464@1	1	1	1	NP_002786.2	1	0.000434896580392909	2
TRY	20140623M_SC_RKO_TRY_FR08	20140623M_SC_RKO_TRY_FR08	controllerType=0 controllerNumber=1 scan=6571	723.402493274258	723.402214191116	-0.000279083142004311	2	1	1099.05312	GPAGLGPR	NA	0	1	1	NP_937885.1	1	0.000511976827289757	2
TRY	20140623M_SC_RKO_TRY_FR08	20140623M_SC_RKO_TRY_FR08	controllerType=0 controllerNumber=1 scan=6572	953.5670119617	953.5682089831	0.001197021400003	2	1	1099.16262	RLEPAIQK	NA	1	1	1	NP_060389.2	1	0.000518885893366351	2
TRY	20140623M_SC_RKO_TRY_FR08	20140623M_SC_RKO_TRY_FR08	controllerType=0 controllerNumber=1 scan=6573	930.515496056404	930.517547094008	0.00205103760401926	2	1	1099.23336	TIELDGKR	NA	1	1	1	NP_005361.2	1	0.00861049751905021	2
TRY	20140623M_SC_RKO_TRY_FR08	20140623M_SC_RKO_TRY_FR08	controllerType=0 controllerNumber=1 scan=6578	899.482792753874	899.483106266348	0.000313512474122035	2	1	1099.65354	VNAELQAR	NA	0	1	1	NP_004199.1	1	0.0110196607474356	2
TRY	20140623M_SC_RKO_TRY_FR08	20140623M_SC_RKO_TRY_FR08	controllerType=0 controllerNumber=1 scan=6579	1174.59762004974	1174.59700281879	-0.000617230956095227	2	1	1099.76298	EDVSLHGYKK	NA	1	1	1	NP_002813.3	1	0.000454607899895285	2
TRY	20140623M_SC_RKO_TRY_FR08	20140623M_SC_RKO_TRY_FR08	controllerType=0 controllerNumber=1 scan=6588	1456.70946431363	1456.70966718126	0.000202867631287518	3	1	1100.78676	MGPGAASGGERPNLK	15.994915@0	1	1	1	NP_112243.1	1	0.00141181335689887	2
TRY	20140623M_SC_RKO_TRY_FR08	20140623M_SC_RKO_TRY_FR08	controllerType=0 controllerNumber=1 scan=6589	915.465474658754	915.464788842308	-0.000685816445979981	2	1	1100.85738	GSVLPNSDK	NA	0	1	1	NP_002970.2	1	0.00161296699510131	2
TRY	20140623M_SC_RKO_TRY_FR08	20140623M_SC_RKO_TRY_FR08	controllerType=0 controllerNumber=1 scan=6591	1687.78339468451	1687.78324086942	-0.000153815088879128	3	1	1101.03762	VVVDGSGQCHSTDTVK	57.021464@8	0	1	1	NP_073576.1	1	0.000694387317302107	2
TRY	20140623M_SC_RKO_TRY_FR08	20140623M_SC_RKO_TRY_FR08	controllerType=0 controllerNumber=1 scan=6601	1489.71546026275	1489.7147999405	-0.000660322250723766	3	1	1102.17474	VEYHAGGSTQNSIK	NA	0	1	1	NP_006712.2	2	0.000769590497987821	2
TRY	20140623M_SC_RKO_TRY_FR08	20140623M_SC_RKO_TRY_FR08	controllerType=0 controllerNumber=1 scan=6607	1687.78474617943	1687.78594385926	0.00119767982801022	2	1	1102.83402	VVVDGSGQCHSTDTVK	57.021464@8	0	1	1	NP_073576.1	1	0.00031690487601981	2
TRY	20140623M_SC_RKO_TRY_FR08	20140623M_SC_RKO_TRY_FR08	controllerType=0 controllerNumber=1 scan=6608	1522.75678215064	1522.73959448638	-0.0171876642598363	2	1	1102.94448	IQDKEGIPPDQQR	NA	1	1	1	NP_001170884.1	6	0.000380186684304496	2
TRY	20140623M_SC_RKO_TRY_FR08	20140623M_SC_RKO_TRY_FR08	controllerType=0 controllerNumber=1 scan=6612	817.42920935209	817.42903766578	-0.000171686309954566	2	1	1103.69052	LGVSASER	NA	0	1	1	NP_612404.1	1	0.000522029624213697	2
TRY	20140623M_SC_RKO_TRY_FR08	20140623M_SC_RKO_TRY_FR08	controllerType=0 controllerNumber=1 scan=6616	1220.58438278343	1220.55381558945	-0.0305671939731837	3	1	1103.97336	GHLENNPALEK	NA	0	1	1	NP_000993.1	2	0.0118666944111477	2
TRY	20140623M_SC_RKO_TRY_FR08	20140623M_SC_RKO_TRY_FR08	controllerType=0 controllerNumber=1 scan=6620	1142.52968916244	1142.52374130098	-0.00594786146007209	2	1	1104.33384	FTADDQYKR	NA	1	1	1	NP_056993.2	1	0.0108078313904707	2
TRY	20140623M_SC_RKO_TRY_FR08	20140623M_SC_RKO_TRY_FR08	controllerType=0 controllerNumber=1 scan=6622	1025.52544706624	1025.52548744388	4.03776400617062e-05	2	1	1104.5529	PGSGPQLGTGR	NA	0	1	1	NP_974199.1	3	0.000482507545167268	2
TRY	20140623M_SC_RKO_TRY_FR08	20140623M_SC_RKO_TRY_FR08	controllerType=0 controllerNumber=1 scan=6628	915.489905437662	915.513650400124	0.023744962461933	2	1	1105.266	GSVLPNSDK	NA	0	1	1	NP_002970.2	1	0.00152779747291324	2
TRY	20140623M_SC_RKO_TRY_FR08	20140623M_SC_RKO_TRY_FR08	controllerType=0 controllerNumber=1 scan=6629	1174.5976841025	1174.59713092429	-0.000553178203062998	3	1	1105.33674	EDVSLHGYKK	NA	1	1	1	NP_002813.3	1	0.00214374611824427	2
TRY	20140623M_SC_RKO_TRY_FR08	20140623M_SC_RKO_TRY_FR08	controllerType=0 controllerNumber=1 scan=6630	1235.66124005331	1235.66024558563	-0.000994467687178258	3	1	1105.44528	KRAEFTVETR	NA	2	1	1	NP_001104026.1	2	0.00078022374188885	2
TRY	20140623M_SC_RKO_TRY_FR08	20140623M_SC_RKO_TRY_FR08	controllerType=0 controllerNumber=1 scan=6634	1318.62817059936	1318.61450776882	-0.01366283054017	3	1	1105.80576	HHFDQPSVAPGK	NA	0	1	1	NP_065878.1	1	0.000751991164090632	2
TRY	20140623M_SC_RKO_TRY_FR08	20140623M_SC_RKO_TRY_FR08	controllerType=0 controllerNumber=1 scan=6635	1119.56544706624	1119.56362262918	-0.00182443705989499	2	1	1105.91538	FDQKQELGR	NA	1	1	1	NP_001181884.1	4	0.000520523619195536	2
TRY	20140623M_SC_RKO_TRY_FR08	20140623M_SC_RKO_TRY_FR08	controllerType=0 controllerNumber=1 scan=6636	1489.70544706624	1489.69477354748	-0.0106735187598588	2	1	1106.0259	VEYHAGGSTQNSIK	NA	0	1	1	NP_006712.2	2	0.000459127965201253	2
TRY	20140623M_SC_RKO_TRY_FR08	20140623M_SC_RKO_TRY_FR08	controllerType=0 controllerNumber=1 scan=6638	1166.53173660948	1166.53185894046	0.000122330978001628	2	1	1106.3997	FGGSGSQVDSAR	NA	0	1	1	NP_002799.3	1	0.000398707788930686	2
TRY	20140623M_SC_RKO_TRY_FR08	20140623M_SC_RKO_TRY_FR08	controllerType=0 controllerNumber=1 scan=6648	631.34544706624	631.33680330218	-0.00864376406002521	2	1	1107.30186	SGLLDK	NA	0	0	1	NP_619634.1	2	0.00438926156787332	1
TRY	20140623M_SC_RKO_TRY_FR08	20140623M_SC_RKO_TRY_FR08	controllerType=0 controllerNumber=1 scan=6649	1256.64544706624	1256.65481478248	0.00936771623992172	2	1	1107.41136	PSDLRPGDVSSK	NA	1	1	1	NP_149130.1	2	0.000402272303320723	2
TRY	20140623M_SC_RKO_TRY_FR08	20140623M_SC_RKO_TRY_FR08	controllerType=0 controllerNumber=1 scan=6653	958.519657381246	958.519721733292	6.43520461380831e-05	2	1	1107.92676	AQAAGSSVLR	NA	0	1	1	NP_612426.1	1	0.00351145077163816	2
TRY	20140623M_SC_RKO_TRY_FR08	20140623M_SC_RKO_TRY_FR08	controllerType=0 controllerNumber=1 scan=6655	975.523575504448	975.523475654796	-9.98496520878689e-05	2	1	1108.30044	LEATAASSVK	NA	0	1	1	NP_061155.2	1	0.000577779031833963	2
TRY	20140623M_SC_RKO_TRY_FR08	20140623M_SC_RKO_TRY_FR08	controllerType=0 controllerNumber=1 scan=6662	1409.65464043286	1409.62927101551	-0.0253694173438817	2	1	1108.95348	YHTINGHNAEVR	NA	0	1	1	NP_112533.1	1	0.00343942882967293	2
TRY	20140623M_SC_RKO_TRY_FR08	20140623M_SC_RKO_TRY_FR08	controllerType=0 controllerNumber=1 scan=6663	1068.53925835322	1068.53990251824	0.000644165020048604	2	1	1109.0631	AHIAQLCEK	57.021464@6	0	1	1	NP_001826.3	2	0.000448702558824251	2
TRY	20140623M_SC_RKO_TRY_FR08	20140623M_SC_RKO_TRY_FR08	controllerType=0 controllerNumber=1 scan=6665	1235.66544706624	1235.66865961148	0.00321254523987591	2	1	1109.2821	KRAEFTVETR	NA	2	1	1	NP_001104026.1	2	0.00176318007603937	2
TRY	20140623M_SC_RKO_TRY_FR08	20140623M_SC_RKO_TRY_FR08	controllerType=0 controllerNumber=1 scan=6672	801.459825123102	801.460031711904	0.000206588801916041	2	1	1110.08676	LQTAIEK	NA	0	1	1	NP_057531.2	1	0.00164691184086936	2
TRY	20140623M_SC_RKO_TRY_FR08	20140623M_SC_RKO_TRY_FR08	controllerType=0 controllerNumber=1 scan=6673	959.471482704308	959.471719555516	0.000236851207887412	2	1	1110.1575	HLTGEFEK	NA	0	1	1	NP_006316.1	1	0.000477561455032731	2
TRY	20140623M_SC_RKO_TRY_FR08	20140623M_SC_RKO_TRY_FR08	controllerType=0 controllerNumber=1 scan=6675	1149.61366580356	1149.61310991122	-0.000555892337843034	3	1	1110.29898	EKESFNLKR	NA	2	1	1	NP_055586.1	1	0.00633075714423377	2
TRY	20140623M_SC_RKO_TRY_FR08	20140623M_SC_RKO_TRY_FR08	controllerType=0 controllerNumber=1 scan=6681	1472.70105213709	1472.70129940238	0.000247265292045995	3	1	1111.10892	FQRPGDPQSAQDK	NA	1	1	1	NP_001171501.1	2	0.00068116849728913	2
TRY	20140623M_SC_RKO_TRY_FR08	20140623M_SC_RKO_TRY_FR08	controllerType=0 controllerNumber=1 scan=6684	1299.63186050453	1299.63172398396	-0.000136520572141308	3	1	1111.39866	RLPDAHSDYAR	NA	1	1	1	NP_006319.1	1	0.00068789800320104	2
TRY	20140623M_SC_RKO_TRY_FR08	20140623M_SC_RKO_TRY_FR08	controllerType=0 controllerNumber=1 scan=6689	1053.47610739811	1053.47548963472	-0.000617763389982429	2	1	1111.8306	YHSDEYIK	NA	0	1	1	NP_001518.3	1	0.000481533153587478	2
TRY	20140623M_SC_RKO_TRY_FR08	20140623M_SC_RKO_TRY_FR08	controllerType=0 controllerNumber=1 scan=6694	714.402551133382	714.402664260364	0.000113126982000722	2	1	1112.53572	AVADAIR	NA	0	1	1	NP_006421.2	1	0.0142141794142583	2
TRY	20140623M_SC_RKO_TRY_FR08	20140623M_SC_RKO_TRY_FR08	controllerType=0 controllerNumber=1 scan=6695	987.53452492077	987.53414109914	-0.000383821630180137	2	1	1112.60628	KLELSENR	NA	1	1	1	NP_006392.1	1	0.0004960203684923	2
TRY	20140623M_SC_RKO_TRY_FR08	20140623M_SC_RKO_TRY_FR08	controllerType=0 controllerNumber=1 scan=6696	1179.52544706624	1179.49148482118	-0.0339622450599109	2	1	1112.71584	ATAVMPDGQFK	15.994915@4	0	1	1	NP_001189360.1	4	0.0105655710148632	2
TRY	20140623M_SC_RKO_TRY_FR08	20140623M_SC_RKO_TRY_FR08	controllerType=0 controllerNumber=1 scan=6699	1775.82515235009	1775.82422268389	-0.000929666206729962	3	1	1112.928	IHEGCEEPATHNALAK	57.021464@4	0	1	1	NP_004850.1	1	0.000562962452076114	2
TRY	20140623M_SC_RKO_TRY_FR08	20140623M_SC_RKO_TRY_FR08	controllerType=0 controllerNumber=1 scan=6705	1025.52817059936	1025.53093451012	0.00276391075999527	3	1	1113.50802	QDGSTIHIR	NA	0	1	1	NP_852119.1	8	0.00587286735696643	2
TRY	20140623M_SC_RKO_TRY_FR08	20140623M_SC_RKO_TRY_FR08	controllerType=0 controllerNumber=1 scan=6710	1409.65562575792	1409.63124166564	-0.0243840922819345	3	1	1114.16988	YHTINGHNAEVR	NA	0	1	1	NP_112533.1	1	0.00370775094297682	2
TRY	20140623M_SC_RKO_TRY_FR08	20140623M_SC_RKO_TRY_FR08	controllerType=0 controllerNumber=1 scan=6712	1299.63220625255	1299.63241548	0.000209227447840021	4	1	1114.31136	RLPDAHSDYAR	NA	1	1	1	NP_006319.1	1	0.00451404203170493	2
TRY	20140623M_SC_RKO_TRY_FR08	20140623M_SC_RKO_TRY_FR08	controllerType=0 controllerNumber=1 scan=6717	1299.63139217326	1299.63078732143	-0.000604851836214948	2	1	1114.7049	RLPDAHSDYAR	NA	1	1	1	NP_006319.1	1	0.000333839492401633	2
TRY	20140623M_SC_RKO_TRY_FR08	20140623M_SC_RKO_TRY_FR08	controllerType=0 controllerNumber=1 scan=6720	1522.77468459289	1522.77539937088	0.000714777989060167	3	1	1115.14884	IQDKEGIPPDQQR	NA	1	1	1	NP_001170884.1	6	0.0106212676377287	2
TRY	20140623M_SC_RKO_TRY_FR08	20140623M_SC_RKO_TRY_FR08	controllerType=0 controllerNumber=1 scan=6721	1775.82585956005	1775.8256371038	-0.000222456249730385	2	1	1115.26026	IHEGCEEPATHNALAK	57.021464@4	0	1	1	NP_004850.1	1	0.000201882723995679	2
TRY	20140623M_SC_RKO_TRY_FR08	20140623M_SC_RKO_TRY_FR08	controllerType=0 controllerNumber=1 scan=6724	842.391947852972	842.391628455344	-0.000319397628118168	2	1	1115.52762	GSNGAFYK	NA	0	1	1	NP_001172011.1	5	0.0067832603283477	2
TRY	20140623M_SC_RKO_TRY_FR08	20140623M_SC_RKO_TRY_FR08	controllerType=0 controllerNumber=1 scan=6725	1072.61457608148	1072.61632745055	0.00175136907591877	2	1	1115.6274	VLLGETGKEK	NA	1	1	1	NP_001006.1	1	0.00051523666463234	2
TRY	20140623M_SC_RKO_TRY_FR08	20140623M_SC_RKO_TRY_FR08	controllerType=0 controllerNumber=1 scan=6733	1472.70006210876	1472.69931934572	-0.000742763039852434	2	1	1116.61614	FQRPGDPQSAQDK	NA	1	1	1	NP_001171501.1	2	0.000400583916236054	2
TRY	20140623M_SC_RKO_TRY_FR08	20140623M_SC_RKO_TRY_FR08	controllerType=0 controllerNumber=1 scan=6746	1250.53804325596	1250.53772994233	-0.00031331363584286	2	1	1118.11668	AECMLQQAER	57.021464@2,15.994915@3	0	1	1	NP_002289.2	1	0.000497872535146705	2
TRY	20140623M_SC_RKO_TRY_FR08	20140623M_SC_RKO_TRY_FR08	controllerType=0 controllerNumber=1 scan=6751	1253.51255749569	1253.51159334169	-0.000964154006851459	3	1	1118.7795	YCDHENAAFK	57.021464@1	0	1	1	NP_001186189.1	4	0.0134342410438049	2
TRY	20140623M_SC_RKO_TRY_FR08	20140623M_SC_RKO_TRY_FR08	controllerType=0 controllerNumber=1 scan=6761	1314.68544706624	1314.69294996778	0.00750290153996502	2	1	1119.64614	LANSEPVGTQTAK	NA	0	1	1	NP_036222.3	1	0.000458763408213228	2
TRY	20140623M_SC_RKO_TRY_FR08	20140623M_SC_RKO_TRY_FR08	controllerType=0 controllerNumber=1 scan=6763	764.406848887356	764.406843092412	-5.79494405883452e-06	2	1	1120.0194	VQVEYK	NA	0	1	1	NP_006588.1	2	0.011680087080983	2
TRY	20140623M_SC_RKO_TRY_FR08	20140623M_SC_RKO_TRY_FR08	controllerType=0 controllerNumber=1 scan=6764	1645.78950568376	1645.78693187242	-0.00257381133997114	3	1	1120.1289	SAQNLPGGGPASHSNPR	NA	0	1	1	NP_061188.1	1	0.000639000614382214	2
TRY	20140623M_SC_RKO_TRY_FR08	20140623M_SC_RKO_TRY_FR08	controllerType=0 controllerNumber=1 scan=6765	1283.64544706624	1283.64391574518	-0.00153132106015619	2	1	1120.23852	VLETQEQQGPR	NA	0	1	1	NP_004620.1	1	0.000480299214069897	2
TRY	20140623M_SC_RKO_TRY_FR08	20140623M_SC_RKO_TRY_FR08	controllerType=0 controllerNumber=1 scan=6768	792.401695335036	792.401621365672	-7.39693640525729e-05	2	1	1120.6824	ITGDPYK	NA	0	1	1	NP_003893.2	1	0.00955465188874475	2
TRY	20140623M_SC_RKO_TRY_FR08	20140623M_SC_RKO_TRY_FR08	controllerType=0 controllerNumber=1 scan=6776	1178.56544706624	1178.57075664118	0.00530957493992901	2	1	1121.34138	TTSLCAGPSASK	57.021464@4	0	1	1	NP_060628.2	1	0.000527143167521573	2
TRY	20140623M_SC_RKO_TRY_FR08	20140623M_SC_RKO_TRY_FR08	controllerType=0 controllerNumber=1 scan=6789	1636.71817059936	1636.70997322702	-0.00819737233973683	3	1	1122.72852	TLACTHSSAYENQR	57.021464@3	0	1	1	NP_115826.2	1	0.000784408491917396	2
TRY	20140623M_SC_RKO_TRY_FR08	20140623M_SC_RKO_TRY_FR08	controllerType=0 controllerNumber=1 scan=6794	1010.56159838367	1010.56107022143	-0.000528162233081275	3	1	1123.3926	GANPVEIRR	NA	1	1	1	NP_955472.1	2	0.00563776812362297	2
TRY	20140623M_SC_RKO_TRY_FR08	20140623M_SC_RKO_TRY_FR08	controllerType=0 controllerNumber=1 scan=6799	1522.76544706624	1522.75692431758	-0.00852274865974323	2	1	1124.09238	IQDKEGIPPDQQR	NA	1	1	1	NP_001170884.1	6	0.000443047628614967	2
TRY	20140623M_SC_RKO_TRY_FR08	20140623M_SC_RKO_TRY_FR08	controllerType=0 controllerNumber=1 scan=6800	928.50904172382	928.50905510474	1.33809199951429e-05	2	1	1124.20212	RLDQLER	NA	1	1	1	NP_001129675.1	2	0.000452204600230597	2
TRY	20140623M_SC_RKO_TRY_FR08	20140623M_SC_RKO_TRY_FR08	controllerType=0 controllerNumber=1 scan=6819	2708.24767628312	2708.23943627794	-0.0082400051796867	6	1	1126.54494	TSPSGVSSSTSGGVSSTSNMHGSLLQEK	NA	0	0	1	NP_001167559.1	4	0	1
TRY	20140623M_SC_RKO_TRY_FR08	20140623M_SC_RKO_TRY_FR08	controllerType=0 controllerNumber=1 scan=6828	954.444596386454	954.441125202908	-0.00347118354591203	2	1	1127.31072	SKFDEMAK	NA	1	1	1	NP_005333.2	1	0.000806397259304526	2
TRY	20140623M_SC_RKO_TRY_FR08	20140623M_SC_RKO_TRY_FR08	controllerType=0 controllerNumber=1 scan=6836	999.477408669146	999.477423474792	1.48056459465806e-05	2	1	1128.45564	HVEEFSPR	NA	0	1	1	NP_005906.2	1	0.000476581502997508	2
TRY	20140623M_SC_RKO_TRY_FR08	20140623M_SC_RKO_TRY_FR08	controllerType=0 controllerNumber=1 scan=6838	896.471860601372	896.472140998644	0.000280397271922084	2	1	1128.597	EIELTHR	NA	0	1	1	NP_004689.1	1	0.0132152862861204	2
TRY	20140623M_SC_RKO_TRY_FR08	20140623M_SC_RKO_TRY_FR08	controllerType=0 controllerNumber=1 scan=6839	728.443431200584	728.443622212568	0.000191011983929457	2	1	1128.66774	VSTPVVK	NA	0	1	1	NP_057712.2	1	0.0127510922807767	2
TRY	20140623M_SC_RKO_TRY_FR08	20140623M_SC_RKO_TRY_FR08	controllerType=0 controllerNumber=1 scan=6850	1151.51678215064	1151.49759282488	-0.0191893257601805	2	1	1129.88886	QHAYEHSLGK	-17.026549@0	0	1	1	NP_001157661.1	2	0.000500882587177497	2
TRY	20140623M_SC_RKO_TRY_FR08	20140623M_SC_RKO_TRY_FR08	controllerType=0 controllerNumber=1 scan=6855	946.461530419222	946.460982688144	-0.000547731077972458	2	1	1130.47428	QAFPNTNR	NA	0	1	1	NP_001395.1	1	0.00169204053408841	2
TRY	20140623M_SC_RKO_TRY_FR08	20140623M_SC_RKO_TRY_FR08	controllerType=0 controllerNumber=1 scan=6859	1163.56366918843	1163.56284406556	-0.000825122870082851	2	1	1130.82276	ATAVMPDGQFK	NA	0	1	1	NP_001189360.1	4	0.000513056454132807	2
TRY	20140623M_SC_RKO_TRY_FR08	20140623M_SC_RKO_TRY_FR08	controllerType=0 controllerNumber=1 scan=6865	1440.70553295124	1440.70411302028	-0.0014199309578089	3	1	1131.6345	STLRDQINSDHR	NA	1	1	1	NP_006793.1	1	0.000784993703416311	2
TRY	20140623M_SC_RKO_TRY_FR08	20140623M_SC_RKO_TRY_FR08	controllerType=0 controllerNumber=1 scan=6875	1190.61246772893	1190.61065418246	-0.00181354647020271	2	1	1132.76874	LSSTQQSLAEK	NA	0	1	1	NP_829884.1	2	0.0145708171121296	2
TRY	20140623M_SC_RKO_TRY_FR08	20140623M_SC_RKO_TRY_FR08	controllerType=0 controllerNumber=1 scan=6888	1112.62948266214	1112.62875921317	-0.000723448963981355	2	1	1134.1584	QKEQAIGAIR	NA	1	1	1	NP_075568.1	1	0.000512360375081419	2
TRY	20140623M_SC_RKO_TRY_FR08	20140623M_SC_RKO_TRY_FR08	controllerType=0 controllerNumber=1 scan=6903	1334.61820745453	1334.62278518276	0.00457772823187952	2	1	1135.76214	AMVSNAQLDNEK	15.994915@1	0	1	1	NP_001131025.1	4	0.00700705110405039	2
TRY	20140623M_SC_RKO_TRY_FR08	20140623M_SC_RKO_TRY_FR08	controllerType=0 controllerNumber=1 scan=6908	1522.77524380013	1522.77651778536	0.00127398522818112	3	1	1136.42664	IQDKEGIPPDQQR	NA	1	1	1	NP_001170884.1	6	0.00173735721076934	2
TRY	20140623M_SC_RKO_TRY_FR08	20140623M_SC_RKO_TRY_FR08	controllerType=0 controllerNumber=1 scan=6910	1010.56234013486	1010.56255372383	0.000213588964015798	2	1	1136.6079	GANPVEIRR	NA	1	1	1	NP_955472.1	2	0.000527137345413961	2
TRY	20140623M_SC_RKO_TRY_FR08	20140623M_SC_RKO_TRY_FR08	controllerType=0 controllerNumber=1 scan=6921	1561.73678215064	1561.73160584488	-0.00517630575973271	2	1	1137.77754	QAAQCPQHPGEALR	57.021464@4	0	1	1	NP_112223.1	1	0.00040900584968319	2
TRY	20140623M_SC_RKO_TRY_FR08	20140623M_SC_RKO_TRY_FR08	controllerType=0 controllerNumber=1 scan=6925	1409.65645838349	1409.63290691677	-0.0235514667137977	3	1	1138.09926	YHTINGHNAEVR	NA	0	1	1	NP_112533.1	1	0.00285232671210169	2
TRY	20140623M_SC_RKO_TRY_FR08	20140623M_SC_RKO_TRY_FR08	controllerType=0 controllerNumber=1 scan=6929	1483.76594903064	1483.76882728369	0.00287825304326361	3	1	1138.38216	KETSGTQGIEGHLK	NA	1	1	1	NP_066553.3	1	0.000746065182902154	2
TRY	20140623M_SC_RKO_TRY_FR08	20140623M_SC_RKO_TRY_FR08	controllerType=0 controllerNumber=1 scan=6934	1387.5757646045	1387.5753902511	-0.00037435340209413	2	1	1139.08512	DPYCHPVCANR	57.021464@3,57.021464@7	0	1	1	NP_036219.2	1	0.000476102074087548	2
TRY	20140623M_SC_RKO_TRY_FR08	20140623M_SC_RKO_TRY_FR08	controllerType=0 controllerNumber=1 scan=6937	956.502381395222	956.500819825444	-0.00156156977800492	2	1	1139.33616	TPSGNLVNR	NA	0	1	1	NP_004987.2	1	0.0100538707660715	2
TRY	20140623M_SC_RKO_TRY_FR08	20140623M_SC_RKO_TRY_FR08	controllerType=0 controllerNumber=1 scan=6938	1409.65570123884	1409.63139262748	-0.0243086113598565	2	1	1139.44662	YHTINGHNAEVR	NA	0	1	1	NP_112533.1	1	0.00228261106811836	2
TRY	20140623M_SC_RKO_TRY_FR08	20140623M_SC_RKO_TRY_FR08	controllerType=0 controllerNumber=1 scan=6939	1588.75241004901	1588.75330000832	0.000889959309233745	3	1	1139.55612	CIGKPGGSLDNSEQK	57.021464@0	1	1	1	NP_036590.1	1	0.000758438101158287	2
TRY	20140623M_SC_RKO_TRY_FR08	20140623M_SC_RKO_TRY_FR08	controllerType=0 controllerNumber=1 scan=6940	892.441060935684	892.441841795668	0.000780859984047311	2	1	1139.6499	FQTQVDR	NA	0	1	1	NP_612364.2	1	0.0132179609492902	2
TRY	20140623M_SC_RKO_TRY_FR08	20140623M_SC_RKO_TRY_FR08	controllerType=0 controllerNumber=1 scan=6941	1024.58044595397	1024.58311529784	0.00266934387195761	2	1	1139.75952	LRENQLPR	NA	1	1	1	NP_002686.2	1	0.0142798843987656	2
TRY	20140623M_SC_RKO_TRY_FR08	20140623M_SC_RKO_TRY_FR08	controllerType=0 controllerNumber=1 scan=6944	1445.76817059936	1445.78152664512	0.0133560457600197	3	1	1140.08814	TKPKEDCLLGSAK	57.021464@6	2	1	1	NP_001136040.1	2	0.000790545354465976	2
TRY	20140623M_SC_RKO_TRY_FR08	20140623M_SC_RKO_TRY_FR08	controllerType=0 controllerNumber=1 scan=6946	764.408449055894	764.410043429488	0.00159437359400272	2	1	1140.46176	VQVEYK	NA	0	1	1	NP_006588.1	2	0.0116790932235205	2
TRY	20140623M_SC_RKO_TRY_FR08	20140623M_SC_RKO_TRY_FR08	controllerType=0 controllerNumber=1 scan=6947	1271.70544706624	1271.70237812088	-0.00306894536015534	2	1	1140.57114	IQEAGTEVVKAK	NA	1	1	1	NP_005909.2	1	0.000456998293767565	2
TRY	20140623M_SC_RKO_TRY_FR08	20140623M_SC_RKO_TRY_FR08	controllerType=0 controllerNumber=1 scan=6949	1271.70854293925	1271.70856986691	2.69276538347185e-05	3	1	1140.75138	IQEAGTEVVKAK	NA	1	1	1	NP_005909.2	1	0.00117412079120566	2
TRY	20140623M_SC_RKO_TRY_FR08	20140623M_SC_RKO_TRY_FR08	controllerType=0 controllerNumber=1 scan=6950	1039.46178698824	1039.46249887918	0.000711890942056925	2	1	1140.82212	YHSDDYIK	NA	0	1	1	NP_004955.2	1	0.000510509745075313	2
TRY	20140623M_SC_RKO_TRY_FR08	20140623M_SC_RKO_TRY_FR08	controllerType=0 controllerNumber=1 scan=6968	1588.75196892204	1588.75241775438	0.000448832340225636	2	1	1142.65614	CIGKPGGSLDNSEQK	57.021464@0	1	1	1	NP_036590.1	1	0.000415610698248794	2
TRY	20140623M_SC_RKO_TRY_FR08	20140623M_SC_RKO_TRY_FR08	controllerType=0 controllerNumber=1 scan=6969	1292.61385779534	1292.61341726388	-0.000440531462118088	2	1	1142.76564	LQNNCTSSITR	57.021464@4	0	1	1	NP_114131.1	1	0.000472761638262693	2
TRY	20140623M_SC_RKO_TRY_FR08	20140623M_SC_RKO_TRY_FR08	controllerType=0 controllerNumber=1 scan=6972	1009.5184275172	1009.5175963562	-0.000831160999950953	2	1	1143.24768	QEHADGLLK	NA	0	1	1	NP_055644.2	1	0.00317874719580785	2
TRY	20140623M_SC_RKO_TRY_FR08	20140623M_SC_RKO_TRY_FR08	controllerType=0 controllerNumber=1 scan=6973	1593.64985531941	1593.65105838842	0.00120306900794276	2	1	1143.35826	QHCCPAGYTCNVK	57.021464@2,57.021464@3,57.021464@9	0	1	1	NP_002078.1	1	0.000400589987312212	2
TRY	20140623M_SC_RKO_TRY_FR08	20140623M_SC_RKO_TRY_FR08	controllerType=0 controllerNumber=1 scan=6975	768.437509419768	768.425630640536	-0.0118787792318926	2	1	1143.5385	PSLSLPR	NA	0	1	1	NP_219499.1	1	0.0110264392700645	2
TRY	20140623M_SC_RKO_TRY_FR08	20140623M_SC_RKO_TRY_FR08	controllerType=0 controllerNumber=1 scan=6983	1483.76544706624	1483.76782335488	0.00237628864033468	2	1	1144.34304	KETSGTQGIEGHLK	NA	1	1	1	NP_066553.3	1	0.000512657639326908	2
TRY	20140623M_SC_RKO_TRY_FR08	20140623M_SC_RKO_TRY_FR08	controllerType=0 controllerNumber=1 scan=6985	1522.76544706624	1522.75692431758	-0.00852274865974323	2	1	1144.71744	IQDKEGIPPDQQR	NA	1	1	1	NP_001170884.1	6	0.000415970511269768	2
TRY	20140623M_SC_RKO_TRY_FR08	20140623M_SC_RKO_TRY_FR08	controllerType=0 controllerNumber=1 scan=6989	1371.64606631719	1371.64686853018	0.000802212988901374	3	1	1145.3109	KGDECELLGHSK	57.021464@4	1	1	1	NP_003312.3	1	0.000717551745084953	2
TRY	20140623M_SC_RKO_TRY_FR08	20140623M_SC_RKO_TRY_FR08	controllerType=0 controllerNumber=1 scan=6991	1134.55959950343	1134.55226185455	-0.00733764887399957	2	1	1145.45226	AAFVSEQQQK	NA	0	1	1	NP_002195.1	2	0.00731106396380107	2
TRY	20140623M_SC_RKO_TRY_FR08	20140623M_SC_RKO_TRY_FR08	controllerType=0 controllerNumber=1 scan=6992	836.41411127697	836.41415722874	4.59517699482603e-05	2	1	1145.523	GVGASGSFR	NA	0	1	1	NP_005309.1	1	0.000489469219048139	2
TRY	20140623M_SC_RKO_TRY_FR08	20140623M_SC_RKO_TRY_FR08	controllerType=0 controllerNumber=1 scan=6993	767.454350533784	767.454561841668	0.000211307884001144	2	1	1145.5938	PAVASVPK	NA	0	1	1	NP_001122083.1	3	0.000500174974189686	2
TRY	20140623M_SC_RKO_TRY_FR08	20140623M_SC_RKO_TRY_FR08	controllerType=0 controllerNumber=1 scan=6995	1371.64454673773	1371.64382937126	-0.000717366468052205	2	1	1145.736	KGDECELLGHSK	57.021464@4	1	1	1	NP_003312.3	1	0.000232167472559117	2
TRY	20140623M_SC_RKO_TRY_FR08	20140623M_SC_RKO_TRY_FR08	controllerType=0 controllerNumber=1 scan=7005	792.377034409364	792.377451632328	0.000417222964074426	2	1	1146.88242	TAPFDSR	NA	0	1	1	NP_001854.1	1	0.0115946950316725	2
TRY	20140623M_SC_RKO_TRY_FR08	20140623M_SC_RKO_TRY_FR08	controllerType=0 controllerNumber=1 scan=7009	1142.58710566007	1142.58758430683	0.000478646765031954	3	1	1147.167	AAVPDAVGKCR	57.021464@9	1	1	1	NP_000693.1	3	0.0102773765287601	2
TRY	20140623M_SC_RKO_TRY_FR08	20140623M_SC_RKO_TRY_FR08	controllerType=0 controllerNumber=1 scan=7019	1027.56708845806	1027.56796804532	0.000879587257941239	2	1	1148.3409	SNLPDNLKK	NA	1	1	1	NP_001367.2	1	0.00190504591417398	2
TRY	20140623M_SC_RKO_TRY_FR08	20140623M_SC_RKO_TRY_FR08	controllerType=0 controllerNumber=1 scan=7020	710.432720551646	710.432765600992	4.50493458856727e-05	2	1	1148.41164	PGPTVIK	NA	0	1	1	NP_690051.1	4	0.000513036164245123	2
TRY	20140623M_SC_RKO_TRY_FR08	20140623M_SC_RKO_TRY_FR08	controllerType=0 controllerNumber=1 scan=7023	845.46019655998	845.45971195316	-0.000484606820009503	2	1	1148.62374	TVGVVDTR	NA	0	1	1	NP_055861.3	1	0.00175001466854695	2
TRY	20140623M_SC_RKO_TRY_FR08	20140623M_SC_RKO_TRY_FR08	controllerType=0 controllerNumber=1 scan=7026	1087.60037492319	1087.60217821467	0.00180329148611236	2	1	1148.95242	SGVNSELVKR	NA	1	1	1	NP_003463.1	1	0.000433834873962298	2
TRY	20140623M_SC_RKO_TRY_FR08	20140623M_SC_RKO_TRY_FR08	controllerType=0 controllerNumber=1 scan=7032	972.46749360913	972.46849239206	0.000998782929968911	2	1	1149.68802	EHGAFDAVK	NA	0	1	1	NP_005947.3	1	0.000450319011595753	2
TRY	20140623M_SC_RKO_TRY_FR08	20140623M_SC_RKO_TRY_FR08	controllerType=0 controllerNumber=1 scan=7039	1043.58676064781	1043.58724568471	0.000485036907093672	3	1	1150.18314	ITKPTIDEK	NA	1	1	1	NP_003751.2	3	0.00555353981375316	2
TRY	20140623M_SC_RKO_TRY_FR08	20140623M_SC_RKO_TRY_FR08	controllerType=0 controllerNumber=1 scan=7046	1116.53007412867	1116.52892790934	-0.00114621933198578	2	1	1150.9488	NFRPDDPTR	NA	1	1	1	NP_001005360.1	3	0.00353581589389637	2
TRY	20140623M_SC_RKO_TRY_FR08	20140623M_SC_RKO_TRY_FR08	controllerType=0 controllerNumber=1 scan=7054	946.46292679223	946.46377543416	0.000848641930019767	2	1	1151.95554	QAFPNTNR	NA	0	1	1	NP_001395.1	1	0.00185598022157142	2
TRY	20140623M_SC_RKO_TRY_FR08	20140623M_SC_RKO_TRY_FR08	controllerType=0 controllerNumber=1 scan=7057	1027.5669107492	1027.5676126276	0.000701878398103872	3	1	1152.2463	SNLPDNLKK	NA	1	1	1	NP_001367.2	1	0.0030645261503114	2
TRY	20140623M_SC_RKO_TRY_FR08	20140623M_SC_RKO_TRY_FR08	controllerType=0 controllerNumber=1 scan=7058	776.407358184132	776.407861685964	0.000503501831985886	2	1	1152.31704	LAEPYGK	NA	0	1	1	NP_001181884.1	4	0.00784827478813536	2
TRY	20140623M_SC_RKO_TRY_FR08	20140623M_SC_RKO_TRY_FR08	controllerType=0 controllerNumber=1 scan=7059	1087.59884148225	1087.59911133279	0.000269850547056194	3	1	1152.38778	SGVNSELVKR	NA	1	1	1	NP_003463.1	1	0.000795585089108926	2
TRY	20140623M_SC_RKO_TRY_FR08	20140623M_SC_RKO_TRY_FR08	controllerType=0 controllerNumber=1 scan=7063	928.546353272484	928.547292695768	0.000939423284080476	2	1	1152.67062	RGEVVTIR	NA	1	1	1	NP_998766.1	1	0.00049627956188155	2
TRY	20140623M_SC_RKO_TRY_FR08	20140623M_SC_RKO_TRY_FR08	controllerType=0 controllerNumber=1 scan=7065	730.369066872466	730.369772782532	0.000705910065903481	2	1	1152.81216	CVLDPK	57.021464@0	0	1	1	NP_002215.2	1	0.0114743981366512	2
TRY	20140623M_SC_RKO_TRY_FR08	20140623M_SC_RKO_TRY_FR08	controllerType=0 controllerNumber=1 scan=7071	1113.60356242076	1113.60413653393	0.000574113164020673	3	1	1153.54614	LKGDVDVSGPK	NA	1	1	1	NP_001611.1	1	0.000789362497905597	2
TRY	20140623M_SC_RKO_TRY_FR08	20140623M_SC_RKO_TRY_FR08	controllerType=0 controllerNumber=1 scan=7076	1096.51191627522	1096.51545575664	0.00353948141810179	2	1	1153.93866	QSTIVCHNR	-17.026549@0,57.021464@5	0	1	1	NP_001914.3	1	0.00048519405068051	2
TRY	20140623M_SC_RKO_TRY_FR08	20140623M_SC_RKO_TRY_FR08	controllerType=0 controllerNumber=1 scan=7084	1406.75296012745	1406.75414244511	0.00118231765372911	3	1	1154.84214	IENVPTGPNNKPK	NA	1	1	1	NP_006338.1	1	0.000774833344618196	2
TRY	20140623M_SC_RKO_TRY_FR08	20140623M_SC_RKO_TRY_FR08	controllerType=0 controllerNumber=1 scan=7086	921.413210225022	921.413735056944	0.000524831921893565	2	1	1155.02142	TGPGQCFR	57.021464@5	0	1	1	NP_054722.2	1	0.000527792853205579	2
TRY	20140623M_SC_RKO_TRY_FR08	20140623M_SC_RKO_TRY_FR08	controllerType=0 controllerNumber=1 scan=7089	1570.73241096736	1570.73039142081	-0.00201954654426117	2	1	1155.28554	ELCQQIHAECKR	57.021464@2,57.021464@9	1	1	1	NP_987095.1	2	0.00033274959845912	2
TRY	20140623M_SC_RKO_TRY_FR08	20140623M_SC_RKO_TRY_FR08	controllerType=0 controllerNumber=1 scan=7093	1339.61790304188	1339.61675662857	-0.00114641331606435	2	1	1155.8772	TQPMTAQAASYR	15.994915@3	0	1	1	NP_006319.1	1	0.0076656535780929	2
TRY	20140623M_SC_RKO_TRY_FR08	20140623M_SC_RKO_TRY_FR08	controllerType=0 controllerNumber=1 scan=7094	1113.59678215064	1113.59057599368	-0.00620615696016102	2	1	1155.94788	LKGDVDVSGPK	NA	1	1	1	NP_001611.1	1	0.000445741875307352	2
TRY	20140623M_SC_RKO_TRY_FR08	20140623M_SC_RKO_TRY_FR08	controllerType=0 controllerNumber=1 scan=7096	858.481952186338	858.482822114776	0.000869928438078205	2	1	1156.12716	QLEQTLK	NA	0	1	1	NP_001020766.1	3	0.0101798805925463	2
TRY	20140623M_SC_RKO_TRY_FR08	20140623M_SC_RKO_TRY_FR08	controllerType=0 controllerNumber=1 scan=7098	983.447071642322	983.448049549544	0.000977907222022623	2	1	1156.29768	YQEFQNR	NA	0	1	1	NP_000923.1	1	0.0132261447550448	2
TRY	20140623M_SC_RKO_TRY_FR08	20140623M_SC_RKO_TRY_FR08	controllerType=0 controllerNumber=1 scan=7106	1522.77537601869	1522.77678222248	0.00140620379011125	3	1	1157.32254	IQDKEGIPPDQQR	NA	1	1	1	NP_001170884.1	6	0.00151147867960555	2
TRY	20140623M_SC_RKO_TRY_FR08	20140623M_SC_RKO_TRY_FR08	controllerType=0 controllerNumber=1 scan=7109	1044.53655670471	1044.53787031601	0.00131361130615915	2	1	1157.56764	PYANQPTVR	NA	0	1	1	NP_116558.1	1	0.000471191051358237	2
TRY	20140623M_SC_RKO_TRY_FR08	20140623M_SC_RKO_TRY_FR08	controllerType=0 controllerNumber=1 scan=7115	1072.61446606345	1072.61610741451	0.00164135105410423	2	1	1158.10068	IKSQELEVK	NA	1	1	1	NP_001367.2	1	0.000469668652887921	2
TRY	20140623M_SC_RKO_TRY_FR08	20140623M_SC_RKO_TRY_FR08	controllerType=0 controllerNumber=1 scan=7117	1750.78086086187	1750.78119291654	0.000332054670252546	3	1	1158.28206	ACDGNVDHAATHITNR	57.021464@1	0	1	1	NP_001230280.1	2	0.00066608029666717	2
TRY	20140623M_SC_RKO_TRY_FR08	20140623M_SC_RKO_TRY_FR08	controllerType=0 controllerNumber=1 scan=7127	970.520403335412	970.521213641624	0.000810306212088108	2	1	1159.29954	TAPAANLASR	NA	0	1	1	NP_057417.3	1	0.000500120307355808	2
TRY	20140623M_SC_RKO_TRY_FR08	20140623M_SC_RKO_TRY_FR08	controllerType=0 controllerNumber=1 scan=7128	1695.78787151088	1695.79048023906	0.00260872817989366	4	1	1159.37016	VTHTGQVYDDKDYR	NA	1	1	1	NP_004544.1	1	0.00430450882509156	2
TRY	20140623M_SC_RKO_TRY_FR08	20140623M_SC_RKO_TRY_FR08	controllerType=0 controllerNumber=1 scan=7133	962.519146477476	962.519762558252	0.000616080776126182	3	1	1160.03376	AFREEAIK	NA	1	1	1	NP_066964.1	1	0.0108166911129203	2
TRY	20140623M_SC_RKO_TRY_FR08	20140623M_SC_RKO_TRY_FR08	controllerType=0 controllerNumber=1 scan=7137	923.472337471146	923.473429089192	0.0010916180459617	2	1	1160.3565	TLNAGAYSK	NA	0	1	1	NP_000301.1	1	0.00166518296749973	2
TRY	20140623M_SC_RKO_TRY_FR08	20140623M_SC_RKO_TRY_FR08	controllerType=0 controllerNumber=1 scan=7141	1078.53189084267	1078.53429267183	0.00240182916581944	2	1	1160.67828	LSPGESAYQK	NA	0	1	1	NP_597728.1	2	0.00352147639764204	2
TRY	20140623M_SC_RKO_TRY_FR08	20140623M_SC_RKO_TRY_FR08	controllerType=0 controllerNumber=1 scan=7145	892.428759098608	892.442858969216	0.014099870607879	2	1	1161.23322	MGVVECAK	57.021464@5	0	1	1	NP_006182.2	1	0.00644623370738019	2
TRY	20140623M_SC_RKO_TRY_FR08	20140623M_SC_RKO_TRY_FR08	controllerType=0 controllerNumber=1 scan=7152	1695.78831612357	1695.79136946443	0.00305334086669973	3	1	1161.76902	VTHTGQVYDDKDYR	NA	1	1	1	NP_004544.1	1	0.000657681557460904	2
TRY	20140623M_SC_RKO_TRY_FR08	20140623M_SC_RKO_TRY_FR08	controllerType=0 controllerNumber=1 scan=7153	1123.55513880346	1123.55595377503	0.000814971564068401	2	1	1161.87354	SITNTTVCTK	57.021464@7	0	1	1	NP_001171501.1	2	0.000503077354044071	2
TRY	20140623M_SC_RKO_TRY_FR08	20140623M_SC_RKO_TRY_FR08	controllerType=0 controllerNumber=1 scan=7154	1190.63073864211	1190.63193987513	0.00120123301394415	2	1	1161.98214	VYEGERPLTK	NA	1	1	1	NP_005338.1	1	0.00041177626690995	2
TRY	20140623M_SC_RKO_TRY_FR08	20140623M_SC_RKO_TRY_FR08	controllerType=0 controllerNumber=1 scan=7163	1273.65317449471	1273.65361652221	0.000442027505869191	3	1	1162.96716	DQVLHEHIQR	NA	0	1	1	NP_056450.2	1	0.00251693017854538	2
TRY	20140623M_SC_RKO_TRY_FR08	20140623M_SC_RKO_TRY_FR08	controllerType=0 controllerNumber=1 scan=7165	962.518637445476	962.518744494252	0.000107048775930707	2	1	1163.10852	AFREEAIK	NA	1	1	1	NP_066964.1	1	0.00049938015345851	2
TRY	20140623M_SC_RKO_TRY_FR08	20140623M_SC_RKO_TRY_FR08	controllerType=0 controllerNumber=1 scan=7168	987.535694370474	987.536479998548	0.000785628073799671	2	1	1163.3208	DKETGGILR	NA	1	1	1	NP_006435.2	4	0.000515735020388009	2
TRY	20140623M_SC_RKO_TRY_FR08	20140623M_SC_RKO_TRY_FR08	controllerType=0 controllerNumber=1 scan=7176	771.427867157198	771.406680466396	-0.0211866908020966	2	1	1164.11838	SGSAPILK	NA	0	1	1	NP_073744.2	2	0.00172211287497119	2
TRY	20140623M_SC_RKO_TRY_FR08	20140623M_SC_RKO_TRY_FR08	controllerType=0 controllerNumber=1 scan=7177	913.429602901624	913.429824764848	0.000221863224055596	2	1	1164.18918	KGYFEDR	NA	1	1	1	NP_001028228.1	3	0.00168878561810562	2
TRY	20140623M_SC_RKO_TRY_FR08	20140623M_SC_RKO_TRY_FR08	controllerType=0 controllerNumber=1 scan=7179	1165.6566248045	1165.6564943964	-0.000130408099948909	2	1	1164.33054	NKQPTPVNIR	NA	1	1	1	NP_001193541.1	2	0.0142765816949665	2
TRY	20140623M_SC_RKO_TRY_FR08	20140623M_SC_RKO_TRY_FR08	controllerType=0 controllerNumber=1 scan=7180	1066.56592359291	1066.56597266603	4.90731140416756e-05	2	1	1164.4254	YTTTQQVVK	NA	0	1	1	NP_065816.2	1	0.00325135978601019	2
TRY	20140623M_SC_RKO_TRY_FR08	20140623M_SC_RKO_TRY_FR08	controllerType=0 controllerNumber=1 scan=7181	1205.61662767519	1205.62920441028	0.0125767350880324	3	1	1164.49614	KPESTSFSAPR	NA	1	1	1	NP_219485.1	2	0.00294087120233699	2
TRY	20140623M_SC_RKO_TRY_FR08	20140623M_SC_RKO_TRY_FR08	controllerType=0 controllerNumber=1 scan=7190	1320.70419945439	1320.70463392408	0.000434469688798345	3	1	1165.4043	KLEVEYEQKR	NA	2	1	1	NP_057396.1	1	0.000707876728004501	2
TRY	20140623M_SC_RKO_TRY_FR08	20140623M_SC_RKO_TRY_FR08	controllerType=0 controllerNumber=1 scan=7191	1649.86406128932	1649.86567210744	0.00161081812029806	3	1	1165.51392	TKVEATKNETSAPFK	NA	2	1	1	NP_004437.2	1	0.000547055536606778	2
TRY	20140623M_SC_RKO_TRY_FR08	20140623M_SC_RKO_TRY_FR08	controllerType=0 controllerNumber=1 scan=7192	1084.50340889081	1084.50228063742	-0.00112825338987932	2	1	1165.62342	CKDCYLVK	57.021464@0,57.021464@3	1	1	1	NP_115868.1	1	0.000507450925352212	2
TRY	20140623M_SC_RKO_TRY_FR08	20140623M_SC_RKO_TRY_FR08	controllerType=0 controllerNumber=1 scan=7193	1015.51371284804	1015.48636894329	-0.0273439047560942	2	1	1165.73292	AAQSANISVR	NA	0	1	1	NP_000182.2	1	0.00348885499473789	2
TRY	20140623M_SC_RKO_TRY_FR08	20140623M_SC_RKO_TRY_FR08	controllerType=0 controllerNumber=1 scan=7194	1313.56955932848	1313.57210487376	0.00254554528191875	2	1	1165.84242	FTCSESQVNSR	57.021464@2	0	1	1	NP_000867.2	1	0.000508420136040351	2
TRY	20140623M_SC_RKO_TRY_FR08	20140623M_SC_RKO_TRY_FR08	controllerType=0 controllerNumber=1 scan=7195	1213.64065018111	1213.63980128333	-0.000848897785999725	2	1	1165.95204	IKENGAAALDGR	NA	1	1	1	NP_001189477.1	3	0.00045513691040941	2
TRY	20140623M_SC_RKO_TRY_FR08	20140623M_SC_RKO_TRY_FR08	controllerType=0 controllerNumber=1 scan=7204	1204.6134221258	1204.6146711898	0.00124906400014879	2	1	1166.94324	LKEDNCSVLK	57.021464@5	1	1	1	NP_001243417.1	4	0.00205484541731669	2
TRY	20140623M_SC_RKO_TRY_FR08	20140623M_SC_RKO_TRY_FR08	controllerType=0 controllerNumber=1 scan=7206	1221.61067533731	1221.61115172412	0.000476386810078111	2	1	1167.14454	REVFQTASER	NA	1	1	1	NP_071757.4	1	0.00225418212891527	2
TRY	20140623M_SC_RKO_TRY_FR08	20140623M_SC_RKO_TRY_FR08	controllerType=0 controllerNumber=1 scan=7217	1410.66596029348	1410.66789515196	0.00193485847898955	3	1	1168.35468	AFHNEAQVNPER	NA	0	1	1	NP_110379.2	1	0.000786262281026449	2
TRY	20140623M_SC_RKO_TRY_FR08	20140623M_SC_RKO_TRY_FR08	controllerType=0 controllerNumber=1 scan=7220	1479.69911600373	1479.69882411916	-0.000291884568241585	2	1	1168.61028	AINEAYKEDYHK	NA	1	1	1	NP_001146.2	1	0.000318458549534498	2
TRY	20140623M_SC_RKO_TRY_FR08	20140623M_SC_RKO_TRY_FR08	controllerType=0 controllerNumber=1 scan=7221	1649.85962469947	1649.85679892774	-0.00282577172970377	2	1	1168.7208	TKVEATKNETSAPFK	NA	2	1	1	NP_004437.2	1	0.000270983736890941	2
TRY	20140623M_SC_RKO_TRY_FR08	20140623M_SC_RKO_TRY_FR08	controllerType=0 controllerNumber=1 scan=7226	1479.69904794193	1479.69868799556	-0.000359946368234887	3	1	1169.38416	AINEAYKEDYHK	NA	1	1	1	NP_001146.2	1	0.000776473780222041	2
TRY	20140623M_SC_RKO_TRY_FR08	20140623M_SC_RKO_TRY_FR08	controllerType=0 controllerNumber=1 scan=7228	1184.61655790354	1184.61816582968	0.00160792613792182	2	1	1169.52564	RDVTQLDPNK	NA	1	1	1	NP_008982.1	1	0.000452181075752358	2
TRY	20140623M_SC_RKO_TRY_FR08	20140623M_SC_RKO_TRY_FR08	controllerType=0 controllerNumber=1 scan=7229	888.492496022842	888.493345101484	0.00084907864197703	2	1	1169.60604	KDDALSLK	NA	1	1	1	NP_612409.1	1	0.000449812903977601	2
TRY	20140623M_SC_RKO_TRY_FR08	20140623M_SC_RKO_TRY_FR08	controllerType=0 controllerNumber=1 scan=7232	1311.64214426231	1311.64239551523	0.000251252914040379	2	1	1169.93466	HQLNELGSESAK	NA	0	1	1	NP_056199.2	2	0.000258383360061082	2
TRY	20140623M_SC_RKO_TRY_FR08	20140623M_SC_RKO_TRY_FR08	controllerType=0 controllerNumber=1 scan=7244	1410.66214505871	1410.66026468243	-0.00188037628595339	2	1	1171.29444	AFHNEAQVNPER	NA	0	1	1	NP_110379.2	1	0.000360538614379321	2
TRY	20140623M_SC_RKO_TRY_FR08	20140623M_SC_RKO_TRY_FR08	controllerType=0 controllerNumber=1 scan=7245	1163.56140045724	1163.56232907218	0.000928614938175087	2	1	1171.40388	ANSSVVSVNCK	57.021464@9	0	1	1	NP_036347.1	1	0.000490707793124756	2
TRY	20140623M_SC_RKO_TRY_FR08	20140623M_SC_RKO_TRY_FR08	controllerType=0 controllerNumber=1 scan=7247	1156.61775082464	1156.61546629397	-0.00228453066392831	2	1	1171.62288	NKIEELQQR	NA	1	1	1	NP_064522.3	1	0.00268024908606923	2
TRY	20140623M_SC_RKO_TRY_FR08	20140623M_SC_RKO_TRY_FR08	controllerType=0 controllerNumber=1 scan=7257	899.508826902468	899.510022445536	0.00119554306797909	2	1	1172.64168	GSAITGPVAK	NA	0	1	1	NP_000969.1	1	0.0017215492906776	2
TRY	20140623M_SC_RKO_TRY_FR08	20140623M_SC_RKO_TRY_FR08	controllerType=0 controllerNumber=1 scan=7262	946.463438737548	946.464799324796	0.00136058724808663	2	1	1173.31374	QAFPNTNR	NA	0	1	1	NP_001395.1	1	0.00152241749900005	2
TRY	20140623M_SC_RKO_TRY_FR08	20140623M_SC_RKO_TRY_FR08	controllerType=0 controllerNumber=1 scan=7265	1098.57985915799	1098.58154777538	0.00168861738802661	2	1	1173.52578	NPQNSTVLAR	NA	0	1	1	NP_001128715.1	2	0.000472781138085781	2
TRY	20140623M_SC_RKO_TRY_FR08	20140623M_SC_RKO_TRY_FR08	controllerType=0 controllerNumber=1 scan=7268	1625.86382828982	1625.86520610845	0.00137781862417796	4	1	1173.81468	EKPQTLPSAVKGDEK	NA	2	1	1	NP_054829.2	1	0.00459024302213581	2
TRY	20140623M_SC_RKO_TRY_FR08	20140623M_SC_RKO_TRY_FR08	controllerType=0 controllerNumber=1 scan=7269	904.49889044611	904.49998593762	0.00109549150988641	2	1	1173.91428	TATTVGISR	NA	0	1	1	NP_001119603.1	2	0.00353213049299307	2
TRY	20140623M_SC_RKO_TRY_FR08	20140623M_SC_RKO_TRY_FR08	controllerType=0 controllerNumber=1 scan=7278	802.36929009945	802.3702192365	0.000929137049979545	2	1	1174.97826	CAYVYK	57.021464@0	0	1	1	NP_000987.2	1	0.00315962825806896	2
TRY	20140623M_SC_RKO_TRY_FR08	20140623M_SC_RKO_TRY_FR08	controllerType=0 controllerNumber=1 scan=7279	883.514152929842	883.515589122384	0.00143619254197347	2	1	1175.04906	QQGPILTK	NA	0	1	1	NP_060090.2	1	0.00819943272658133	2
TRY	20140623M_SC_RKO_TRY_FR08	20140623M_SC_RKO_TRY_FR08	controllerType=0 controllerNumber=1 scan=7283	1222.48811399625	1222.49030102541	0.00218702915299218	3	1	1175.36964	LECDHCSFR	57.021464@2,57.021464@5	0	1	1	NP_001157617.1	3	0.00360372552013434	2
TRY	20140623M_SC_RKO_TRY_FR08	20140623M_SC_RKO_TRY_FR08	controllerType=0 controllerNumber=1 scan=7285	1113.51054141729	1113.51199491218	0.00145349489184809	2	1	1175.56794	FSPDDKYSR	NA	1	1	1	NP_061118.1	1	0.00769908014002409	2
TRY	20140623M_SC_RKO_TRY_FR08	20140623M_SC_RKO_TRY_FR08	controllerType=0 controllerNumber=1 scan=7291	802.387448233138	802.406535503876	0.0190872707379413	2	1	1176.33018	CAYVYK	57.021464@0	0	1	1	NP_000987.2	1	0.00312577720915463	2
TRY	20140623M_SC_RKO_TRY_FR08	20140623M_SC_RKO_TRY_FR08	controllerType=0 controllerNumber=1 scan=7293	1113.51021704967	1113.51134617695	0.0011291272728613	3	1	1176.47154	FSPDDKYSR	NA	1	1	1	NP_061118.1	1	0.00175600761046425	2
TRY	20140623M_SC_RKO_TRY_FR08	20140623M_SC_RKO_TRY_FR08	controllerType=0 controllerNumber=1 scan=7297	1344.67497140934	1344.67535269738	0.000381288040216532	2	1	1176.83214	RLVSDGNINSDR	NA	1	1	1	NP_842565.2	2	0.000864086236782108	2
TRY	20140623M_SC_RKO_TRY_FR08	20140623M_SC_RKO_TRY_FR08	controllerType=0 controllerNumber=1 scan=7298	1207.5402084101	1207.541349122	0.00114071189818787	2	1	1176.94164	LSSDVCPTSDK	57.021464@5	0	1	1	NP_000867.2	1	0.000522775309087113	2
TRY	20140623M_SC_RKO_TRY_FR08	20140623M_SC_RKO_TRY_FR08	controllerType=0 controllerNumber=1 scan=7299	1430.55120401148	1430.55346981716	0.00226580568187273	2	1	1177.05216	TGCFCNTGACQR	57.021464@2,57.021464@4,57.021464@9	0	1	1	NP_060417.2	1	0.000529337768313822	2
TRY	20140623M_SC_RKO_TRY_FR08	20140623M_SC_RKO_TRY_FR08	controllerType=0 controllerNumber=1 scan=7301	1212.68283472385	1212.68303383561	0.000199111754000114	2	1	1177.42584	NQQILKDQVK	NA	1	1	1	NP_003557.2	1	0.000465280522819637	2
TRY	20140623M_SC_RKO_TRY_FR08	20140623M_SC_RKO_TRY_FR08	controllerType=0 controllerNumber=1 scan=7316	1287.67411198184	1287.66592270258	-0.00818927926002289	2	1	1179.00852	KYIQAEPPTNK	NA	1	1	1	NP_620706.1	2	0.00979069883793725	2
TRY	20140623M_SC_RKO_TRY_FR08	20140623M_SC_RKO_TRY_FR08	controllerType=0 controllerNumber=1 scan=7319	1027.58911853825	1027.61202820569	0.0229096674461289	2	1	1179.29832	GIGSTVQPAAK	NA	0	1	1	NP_064578.2	1	0.0111690489231663	2
TRY	20140623M_SC_RKO_TRY_FR08	20140623M_SC_RKO_TRY_FR08	controllerType=0 controllerNumber=1 scan=7323	1107.64122829184	1107.64241406778	0.00118577593798364	2	1	1179.73842	RLPPQQIEK	NA	1	1	1	NP_004921.1	1	0.000523705532327688	2
TRY	20140623M_SC_RKO_TRY_FR08	20140623M_SC_RKO_TRY_FR08	controllerType=0 controllerNumber=1 scan=7331	838.400723171256	838.400722619212	-5.52044070900592e-07	2	1	1180.88388	NCAAYLK	57.021464@1	0	1	1	NP_002465.1	11	0.00051337130403672	2
TRY	20140623M_SC_RKO_TRY_FR08	20140623M_SC_RKO_TRY_FR08	controllerType=0 controllerNumber=1 scan=7332	786.461170220762	786.462387556224	0.00121733546200176	2	1	1180.95468	GGIVSQVK	NA	0	1	1	NP_003325.2	2	0.000517222255758967	2
TRY	20140623M_SC_RKO_TRY_FR08	20140623M_SC_RKO_TRY_FR08	controllerType=0 controllerNumber=1 scan=7336	1170.59923990265	1170.5991798921	-6.00105502144288e-05	2	1	1181.26938	VTQVDGNSPVR	NA	0	1	1	NP_001646.2	1	0.000495745663743715	2
TRY	20140623M_SC_RKO_TRY_FR08	20140623M_SC_RKO_TRY_FR08	controllerType=0 controllerNumber=1 scan=7340	1129.61130487099	1129.61347342398	0.002168552989815	2	1	1181.6334	RLQELDAASK	NA	1	1	1	NP_001825.1	2	0.000459086824532101	2
TRY	20140623M_SC_RKO_TRY_FR08	20140623M_SC_RKO_TRY_FR08	controllerType=0 controllerNumber=1 scan=7345	1292.63051824299	1292.63281932798	0.0023010849918137	2	1	1182.30144	MADKDGDLIATK	15.994915@0	1	1	1	NP_001186601.1	4	0.000410629022988381	2
TRY	20140623M_SC_RKO_TRY_FR08	20140623M_SC_RKO_TRY_FR08	controllerType=0 controllerNumber=1 scan=7350	1199.6490961836	1199.64719123451	-0.00190494909611516	2	1	1182.7329	VKVEPAVDTSR	NA	1	1	1	NP_001157791.1	4	0.00052170243582724	2
TRY	20140623M_SC_RKO_TRY_FR08	20140623M_SC_RKO_TRY_FR08	controllerType=0 controllerNumber=1 scan=7352	1218.63529809537	1218.63491077125	-0.000387324125995292	2	1	1182.95118	KVQQSFETPR	NA	1	1	1	NP_001216.1	1	0.000487206593181737	2
TRY	20140623M_SC_RKO_TRY_FR08	20140623M_SC_RKO_TRY_FR08	controllerType=0 controllerNumber=1 scan=7353	1323.62316638704	1323.62219804248	-0.000968344558032186	2	1	1183.06068	CLKNEYVENR	57.021464@0	1	1	1	NP_064573.1	1	0.00051426254598685	2
TRY	20140623M_SC_RKO_TRY_FR08	20140623M_SC_RKO_TRY_FR08	controllerType=0 controllerNumber=1 scan=7354	1003.50544706624	1003.50220014058	-0.00324692565993701	2	1	1183.13142	KFDGVEGPR	NA	1	1	1	NP_056130.2	1	0.000514184019932369	2
TRY	20140623M_SC_RKO_TRY_FR08	20140623M_SC_RKO_TRY_FR08	controllerType=0 controllerNumber=1 scan=7362	1443.79547661215	1443.7976449508	0.00216833865101762	3	1	1184.00664	KLNVTEQEKIDK	NA	2	1	1	NP_001419.1	1	0.000718667525215931	2
TRY	20140623M_SC_RKO_TRY_FR08	20140623M_SC_RKO_TRY_FR08	controllerType=0 controllerNumber=1 scan=7369	894.445555184404	894.446413617208	0.000858432804193399	2	1	1184.88354	SVQTFADK	NA	0	1	1	NP_004921.1	1	0.00299944334500739	2
TRY	20140623M_SC_RKO_TRY_FR08	20140623M_SC_RKO_TRY_FR08	controllerType=0 controllerNumber=1 scan=7372	773.418597834522	773.418773247444	0.000175412921862517	2	1	1185.09576	KLWGDR	NA	1	1	1	NP_001952.1	1	0.00322963054741203	2
TRY	20140623M_SC_RKO_TRY_FR08	20140623M_SC_RKO_TRY_FR08	controllerType=0 controllerNumber=1 scan=7377	1062.54716324789	1062.54851871607	0.00135546818592047	2	1	1185.50988	RLEFENQK	NA	1	1	1	NP_006297.2	1	0.000523842360005334	2
TRY	20140623M_SC_RKO_TRY_FR08	20140623M_SC_RKO_TRY_FR08	controllerType=0 controllerNumber=1 scan=7378	1072.58528517975	1072.5828977651	-0.00238741465182102	2	1	1185.61938	SLIEKDVNR	NA	1	1	1	NP_001139685.2	2	0.00174252617364766	2
TRY	20140623M_SC_RKO_TRY_FR08	20140623M_SC_RKO_TRY_FR08	controllerType=0 controllerNumber=1 scan=7379	1205.67654581806	1205.67626968341	-0.000276134644082049	2	1	1185.729	KKEELYLQR	NA	2	1	1	NP_001002800.1	2	0.000417425473330877	2
TRY	20140623M_SC_RKO_TRY_FR08	20140623M_SC_RKO_TRY_FR08	controllerType=0 controllerNumber=1 scan=7380	1241.67437857336	1241.67595793943	0.00157936606387921	2	1	1185.83856	RVDELQQQVK	NA	1	1	1	NP_005104.2	1	0.000432581720396261	2
TRY	20140623M_SC_RKO_TRY_FR08	20140623M_SC_RKO_TRY_FR08	controllerType=0 controllerNumber=1 scan=7382	1043.5148085587	1043.5147751151	-3.34436019784334e-05	2	1	1186.21194	RPTWAEER	NA	1	1	1	NP_001107565.1	1	0.000497156627156635	2
TRY	20140623M_SC_RKO_TRY_FR08	20140623M_SC_RKO_TRY_FR08	controllerType=0 controllerNumber=1 scan=7389	1232.58941984617	1232.59037923694	0.000959390768002777	2	1	1186.82442	VGGTSDVEVNEK	NA	0	1	1	NP_955472.1	2	0.000502804845985868	2
TRY	20140623M_SC_RKO_TRY_FR08	20140623M_SC_RKO_TRY_FR08	controllerType=0 controllerNumber=1 scan=7393	1027.52544706624	1027.52107076798	-0.00437629826001285	2	1	1187.1849	GPGLAVQSGDK	NA	0	1	1	NP_006319.1	1	0.000472116172847508	2
TRY	20140623M_SC_RKO_TRY_FR08	20140623M_SC_RKO_TRY_FR08	controllerType=0 controllerNumber=1 scan=7399	727.45953020517	727.45983580654	0.000305601369973374	2	1	1187.91294	IQQLVK	NA	0	1	1	NP_005338.1	2	0.00722028687957796	2
TRY	20140623M_SC_RKO_TRY_FR08	20140623M_SC_RKO_TRY_FR08	controllerType=0 controllerNumber=1 scan=7400	1072.58653527449	1072.58539795458	-0.00113731990882115	3	1	1187.98368	SLIEKDVNR	NA	1	1	1	NP_001139685.2	2	0.0114929090313561	2
TRY	20140623M_SC_RKO_TRY_FR08	20140623M_SC_RKO_TRY_FR08	controllerType=0 controllerNumber=1 scan=7411	939.477843192234	939.478292520968	0.00044932873390735	2	1	1189.2648	ELSDIAHR	NA	0	1	1	NP_001121089.1	5	0.00302985397211495	2
TRY	20140623M_SC_RKO_TRY_FR08	20140623M_SC_RKO_TRY_FR08	controllerType=0 controllerNumber=1 scan=7412	1199.65100874252	1199.65101635234	7.60981993153109e-06	3	1	1189.33554	VKVEPAVDTSR	NA	1	1	1	NP_001157791.1	4	0.00119452758153112	2
TRY	20140623M_SC_RKO_TRY_FR08	20140623M_SC_RKO_TRY_FR08	controllerType=0 controllerNumber=1 scan=7415	1131.53072971239	1131.53057342779	-0.000156284607101043	3	1	1189.54782	SDPYSTGHLR	NA	0	1	1	NP_490597.1	1	0.0146454309013593	2
TRY	20140623M_SC_RKO_TRY_FR08	20140623M_SC_RKO_TRY_FR08	controllerType=0 controllerNumber=1 scan=7416	879.47044416366	879.47070510672	0.0002609430598568	2	1	1189.6563	KEFELSK	NA	1	1	1	NP_004784.2	1	0.000493791316676558	2
TRY	20140623M_SC_RKO_TRY_FR08	20140623M_SC_RKO_TRY_FR08	controllerType=0 controllerNumber=1 scan=7417	1244.58691033291	1244.58536021042	-0.00155012248796993	2	1	1189.7658	YSTSGSSGLTTGK	NA	0	1	1	NP_001093640.1	2	0.000464889606850637	2
TRY	20140623M_SC_RKO_TRY_FR08	20140623M_SC_RKO_TRY_FR08	controllerType=0 controllerNumber=1 scan=7423	932.46544706624	932.45594283358	-0.00950423265999234	2	1	1190.50092	EVCTVVAR	57.021464@2	0	1	1	NP_000180.2	1	0.0134159442317019	2
TRY	20140623M_SC_RKO_TRY_FR08	20140623M_SC_RKO_TRY_FR08	controllerType=0 controllerNumber=1 scan=7424	1154.56755640821	1154.56711303163	-0.00044337658709992	3	1	1190.57154	GAGTDDHTLIR	NA	0	1	1	NP_001145.1	1	0.00078406702981682	2
TRY	20140623M_SC_RKO_TRY_FR08	20140623M_SC_RKO_TRY_FR08	controllerType=0 controllerNumber=1 scan=7425	860.41716679057	860.39511613794	-0.0220506526300142	2	1	1190.64228	DIHYSVK	NA	0	1	1	NP_057122.2	1	0.0102737422258836	2
TRY	20140623M_SC_RKO_TRY_FR08	20140623M_SC_RKO_TRY_FR08	controllerType=0 controllerNumber=1 scan=7429	870.481430082116	870.481777906332	0.000347824216078152	2	1	1191.0018	ADVVVSGPK	NA	0	1	1	NP_001611.1	1	0.000503092973132646	2
TRY	20140623M_SC_RKO_TRY_FR08	20140623M_SC_RKO_TRY_FR08	controllerType=0 controllerNumber=1 scan=7438	1154.5672514856	1154.5665031864	-0.000748299198221503	2	1	1191.99192	GAGTDDHTLIR	NA	0	1	1	NP_001145.1	1	0.000403643088474484	2
TRY	20140623M_SC_RKO_TRY_FR08	20140623M_SC_RKO_TRY_FR08	controllerType=0 controllerNumber=1 scan=7439	860.439695593182	860.440173743164	0.00047814998197282	2	1	1192.06254	DIHYSVK	NA	0	1	1	NP_057122.2	1	0.00466765400706417	2
TRY	20140623M_SC_RKO_TRY_FR08	20140623M_SC_RKO_TRY_FR08	controllerType=0 controllerNumber=1 scan=7448	1131.52544706624	1131.52000813548	-0.00543893075996493	2	1	1193.12406	SDPYSTGHLR	NA	0	1	1	NP_490597.1	1	0.000832566776496069	2
TRY	20140623M_SC_RKO_TRY_FR08	20140623M_SC_RKO_TRY_FR08	controllerType=0 controllerNumber=1 scan=7456	1258.71562934359	1258.71799164867	0.00236230508585322	2	1	1193.80632	KEDIKLEEKK	NA	3	1	1	NP_060853.3	1	0.000501465933024023	2
TRY	20140623M_SC_RKO_TRY_FR08	20140623M_SC_RKO_TRY_FR08	controllerType=0 controllerNumber=1 scan=7457	1045.57787639193	1045.57897922675	0.00110283482604245	2	1	1193.91582	KEEITGTLR	NA	1	1	1	NP_006280.3	1	0.000465928983994976	2
TRY	20140623M_SC_RKO_TRY_FR08	20140623M_SC_RKO_TRY_FR08	controllerType=0 controllerNumber=1 scan=7460	899.507810693312	899.507990027224	0.000179333912001312	2	1	1194.3597	GSAITGPVAK	NA	0	1	1	NP_000969.1	1	0.000518252925637085	2
TRY	20140623M_SC_RKO_TRY_FR08	20140623M_SC_RKO_TRY_FR08	controllerType=0 controllerNumber=1 scan=7464	671.384881843696	671.384372728692	-0.000509115003978877	2	1	1194.64266	TPDVLK	NA	0	1	1	NP_006810.1	1	0.00225379633473785	2
TRY	20140623M_SC_RKO_TRY_FR08	20140623M_SC_RKO_TRY_FR08	controllerType=0 controllerNumber=1 scan=7465	1491.7683156242	1491.7684750929	0.000159468698029741	3	1	1194.71328	LKQVEDEKNSFR	NA	2	1	1	NP_002464.1	1	0.000694440705083223	2
TRY	20140623M_SC_RKO_TRY_FR08	20140623M_SC_RKO_TRY_FR08	controllerType=0 controllerNumber=1 scan=7468	930.512847934234	930.512250849668	-0.000597084566038575	2	1	1194.92556	KGIEESLR	NA	1	1	1	NP_001171634.2	2	0.00103406895126983	2
TRY	20140623M_SC_RKO_TRY_FR08	20140623M_SC_RKO_TRY_FR08	controllerType=0 controllerNumber=1 scan=7469	1491.76342920347	1491.75870225143	-0.00472695203393414	2	1	1195.03602	LKQVEDEKNSFR	NA	2	1	1	NP_002464.1	1	0.000381225395095891	2
TRY	20140623M_SC_RKO_TRY_FR08	20140623M_SC_RKO_TRY_FR08	controllerType=0 controllerNumber=1 scan=7471	777.40544706624	777.40879047708	0.00334341083987511	2	1	1195.17756	AQEFGVK	NA	0	1	1	NP_056018.2	1	0.0112410266981319	2
TRY	20140623M_SC_RKO_TRY_FR08	20140623M_SC_RKO_TRY_FR08	controllerType=0 controllerNumber=1 scan=7475	1448.68544706624	1448.68534539438	-0.000101671859965791	2	1	1195.77228	NSASATTPLSGNSSR	NA	0	1	1	NP_001127841.1	1	0.000414637268343335	2
TRY	20140623M_SC_RKO_TRY_FR08	20140623M_SC_RKO_TRY_FR08	controllerType=0 controllerNumber=1 scan=7476	1491.76887304845	1491.7695899414	0.000716892948048553	4	1	1195.8429	LKQVEDEKNSFR	NA	2	1	1	NP_002464.1	1	0.00446077020222388	2
TRY	20140623M_SC_RKO_TRY_FR08	20140623M_SC_RKO_TRY_FR08	controllerType=0 controllerNumber=1 scan=7492	1432.73095977121	1432.73087717472	-8.25964880277752e-05	3	1	1197.52608	FQDELESGKRPK	NA	2	1	1	NP_001073884.1	1	0.00187973169017181	2
TRY	20140623M_SC_RKO_TRY_FR08	20140623M_SC_RKO_TRY_FR08	controllerType=0 controllerNumber=1 scan=7494	1432.72544706624	1432.71985176478	-0.00559530146006182	2	1	1197.70728	FQDELESGKRPK	NA	2	1	1	NP_001073884.1	1	0.000458325634246838	2
TRY	20140623M_SC_RKO_TRY_FR08	20140623M_SC_RKO_TRY_FR08	controllerType=0 controllerNumber=1 scan=7498	1228.60544706624	1228.59488152258	-0.01056554366005	2	1	1198.2984	QIQQLESNNR	NA	0	1	1	NP_004841.2	1	0.00467066913729462	2
TRY	20140623M_SC_RKO_TRY_FR08	20140623M_SC_RKO_TRY_FR08	controllerType=0 controllerNumber=1 scan=7499	1409.63678215064	1409.61265040928	-0.0241317413601791	2	1	1198.40892	RFDDAVVQSDMK	NA	1	1	1	NP_006588.1	1	0.000378367482235316	2
TRY	20140623M_SC_RKO_TRY_FR08	20140623M_SC_RKO_TRY_FR08	controllerType=0 controllerNumber=1 scan=7501	1645.80230061394	1645.80262574848	0.000325134541981242	3	1	1198.55028	LQSIGTENTEENRR	NA	1	1	1	NP_001121089.1	5	0.000747933693482626	2
TRY	20140623M_SC_RKO_TRY_FR08	20140623M_SC_RKO_TRY_FR08	controllerType=0 controllerNumber=1 scan=7503	1645.80544706624	1645.80891865308	0.00347158684007809	2	1	1198.73154	LQSIGTENTEENRR	NA	1	1	1	NP_001121089.1	5	0.000507196190780553	2
TRY	20140623M_SC_RKO_TRY_FR08	20140623M_SC_RKO_TRY_FR08	controllerType=0 controllerNumber=1 scan=7514	1058.54654872224	1058.54622703228	-0.000321689959946525	3	1	1200.12804	TNLEDVGRR	NA	1	1	1	NP_005717.3	1	0.00401461982832003	2
TRY	20140623M_SC_RKO_TRY_FR08	20140623M_SC_RKO_TRY_FR08	controllerType=0 controllerNumber=1 scan=7518	1058.54726258048	1058.54765474876	0.000392168278040117	2	1	1200.44544	TNLEDVGRR	NA	1	1	1	NP_005717.3	1	0.000526912150478489	2
TRY	20140623M_SC_RKO_TRY_FR08	20140623M_SC_RKO_TRY_FR08	controllerType=0 controllerNumber=1 scan=7527	1029.60670930613	1029.60640755925	-0.00030174687390172	2	1	1201.49016	EVLIETAKK	NA	1	1	1	NP_002442.2	1	0.0101169601685315	2
TRY	20140623M_SC_RKO_TRY_FR08	20140623M_SC_RKO_TRY_FR08	controllerType=0 controllerNumber=1 scan=7530	1085.5727237375	1085.5737592958	0.0010355582980992	2	1	1201.73532	VAQPTITDNK	NA	0	1	1	NP_001104026.1	2	0.0018618533025324	2
TRY	20140623M_SC_RKO_TRY_FR08	20140623M_SC_RKO_TRY_FR08	controllerType=0 controllerNumber=1 scan=7534	1560.76615183213	1560.76783590316	0.00168407102887613	3	1	1202.12244	HPSAEQSSHIDVVR	NA	0	1	1	NP_056311.2	1	0.000782861737783095	2
TRY	20140623M_SC_RKO_TRY_FR08	20140623M_SC_RKO_TRY_FR08	controllerType=0 controllerNumber=1 scan=7539	1354.64890349883	1354.65010032885	0.00119683002594684	2	1	1202.82492	PHSVSLNDTETR	NA	0	1	1	NP_003565.4	1	0.000390521523712809	2
TRY	20140623M_SC_RKO_TRY_FR08	20140623M_SC_RKO_TRY_FR08	controllerType=0 controllerNumber=1 scan=7540	1354.64791166671	1354.64811666461	0.000204997905939308	3	1	1202.89566	PHSVSLNDTETR	NA	0	1	1	NP_003565.4	1	0.000764497000576264	2
TRY	20140623M_SC_RKO_TRY_FR08	20140623M_SC_RKO_TRY_FR08	controllerType=0 controllerNumber=1 scan=7553	1285.72412438821	1285.72408270061	-4.16875941482431e-05	3	1	1204.3203	LKDDEVAQLKK	NA	2	1	1	NP_001167568.1	2	0.00065465771749322	2
TRY	20140623M_SC_RKO_TRY_FR08	20140623M_SC_RKO_TRY_FR08	controllerType=0 controllerNumber=1 scan=7554	1285.72350318412	1285.72284029245	-0.00066289167625655	4	1	1204.39104	LKDDEVAQLKK	NA	2	1	1	NP_001167568.1	2	0.00732570279164181	2
TRY	20140623M_SC_RKO_TRY_FR08	20140623M_SC_RKO_TRY_FR08	controllerType=0 controllerNumber=1 scan=7556	769.43331890615	769.4332340285	-8.48776500106396e-05	2	1	1204.5324	NAPVELK	NA	0	1	1	NP_001257356.1	2	0.00170818902338063	2
TRY	20140623M_SC_RKO_TRY_FR08	20140623M_SC_RKO_TRY_FR08	controllerType=0 controllerNumber=1 scan=7558	1285.72377966376	1285.72339325172	-0.000386412038324124	2	1	1204.73016	LKDDEVAQLKK	NA	2	1	1	NP_001167568.1	2	0.000365854241692728	2
TRY	20140623M_SC_RKO_TRY_FR08	20140623M_SC_RKO_TRY_FR08	controllerType=0 controllerNumber=1 scan=7559	1143.53164585052	1143.53240570403	0.000759853516001385	2	1	1204.83966	LPDAHSDYAR	NA	0	1	1	NP_006319.1	1	0.00042080641773072	2
TRY	20140623M_SC_RKO_TRY_FR08	20140623M_SC_RKO_TRY_FR08	controllerType=0 controllerNumber=1 scan=7565	748.386983091282	748.383155494964	-0.00382759631804674	2	1	1205.61144	FPFPNK	NA	0	1	1	NP_001020279.1	2	0.0144061897575035	2
TRY	20140623M_SC_RKO_TRY_FR08	20140623M_SC_RKO_TRY_FR08	controllerType=0 controllerNumber=1 scan=7567	1143.52698406135	1143.5230821257	-0.00390193564794572	3	1	1205.75292	LPDAHSDYAR	NA	0	1	1	NP_006319.1	1	0.00372269002435442	2
TRY	20140623M_SC_RKO_TRY_FR08	20140623M_SC_RKO_TRY_FR08	controllerType=0 controllerNumber=1 scan=7568	1244.66446402187	1244.66635917173	0.00189514986482209	3	1	1205.82366	EAGLVAQHPPAR	NA	0	1	1	NP_001127868.1	3	0.000795246096844111	2
TRY	20140623M_SC_RKO_TRY_FR08	20140623M_SC_RKO_TRY_FR08	controllerType=0 controllerNumber=1 scan=7573	1319.57955591849	1319.57751062208	-0.00204529640996043	2	1	1206.32952	YTQSNSVCYAK	57.021464@7	0	1	1	NP_004035.2	1	0.000488198608891855	2
TRY	20140623M_SC_RKO_TRY_FR08	20140623M_SC_RKO_TRY_FR08	controllerType=0 controllerNumber=1 scan=7574	1150.59831604435	1150.598394808	7.87636499808286e-05	2	1	1206.43908	SQGAALDKYAK	NA	1	1	1	NP_001186040.1	2	0.000456622959472526	2
TRY	20140623M_SC_RKO_TRY_FR08	20140623M_SC_RKO_TRY_FR08	controllerType=0 controllerNumber=1 scan=7578	1244.66181665392	1244.66106443583	-0.000752218084016931	2	1	1207.03116	EAGLVAQHPPAR	NA	0	1	1	NP_001127868.1	3	0.000470688338554794	2
TRY	20140623M_SC_RKO_TRY_FR08	20140623M_SC_RKO_TRY_FR08	controllerType=0 controllerNumber=1 scan=7579	943.535774471034	943.537702832168	0.00192836113399153	2	1	1207.1019	VQTEVLQK	NA	0	1	1	NP_006815.2	2	0.00175833152213322	2
TRY	20140623M_SC_RKO_TRY_FR08	20140623M_SC_RKO_TRY_FR08	controllerType=0 controllerNumber=1 scan=7580	1182.54093365682	1182.54008227933	-0.000851377483058968	3	1	1207.17258	GWENHVEGQK	NA	0	1	1	NP_001367.2	1	0.00601708425645184	2
TRY	20140623M_SC_RKO_TRY_FR08	20140623M_SC_RKO_TRY_FR08	controllerType=0 controllerNumber=1 scan=7582	1636.73709282999	1636.73727005339	0.000177223392711312	3	1	1207.3332	SDSGKPYYYNSQTK	NA	1	1	1	NP_060362.3	1	0.000700048250756192	2
TRY	20140623M_SC_RKO_TRY_FR08	20140623M_SC_RKO_TRY_FR08	controllerType=0 controllerNumber=1 scan=7583	1434.70894082502	1434.70757472444	-0.00136610058029873	2	1	1207.43514	VEQATKPSFESGR	NA	1	1	1	NP_002130.2	1	0.000424355364371643	2
TRY	20140623M_SC_RKO_TRY_FR08	20140623M_SC_RKO_TRY_FR08	controllerType=0 controllerNumber=1 scan=7585	929.473393735092	929.474872813584	0.0014790784921388	2	1	1207.61442	QHLNPPGGK	-17.026549@0	0	1	1	NP_653171.1	1	0.00190701295151376	2
TRY	20140623M_SC_RKO_TRY_FR08	20140623M_SC_RKO_TRY_FR08	controllerType=0 controllerNumber=1 scan=7592	977.482655571616	977.483500603832	0.000845032216034269	2	1	1208.49804	FSTPEQAAK	NA	0	1	1	NP_001524.2	1	0.00352272166211512	2
TRY	20140623M_SC_RKO_TRY_FR08	20140623M_SC_RKO_TRY_FR08	controllerType=0 controllerNumber=1 scan=7594	1182.54092059368	1182.54005615305	-0.000864440624127383	2	1	1208.63958	GWENHVEGQK	NA	0	1	1	NP_001367.2	1	0.00039399684564137	2
TRY	20140623M_SC_RKO_TRY_FR08	20140623M_SC_RKO_TRY_FR08	controllerType=0 controllerNumber=1 scan=7598	1290.65688562429	1290.65695645648	7.08321917954891e-05	2	1	1208.92782	VEQATKPSFER	NA	1	1	1	NP_001156008.1	2	0.000473700439905644	2
TRY	20140623M_SC_RKO_TRY_FR08	20140623M_SC_RKO_TRY_FR08	controllerType=0 controllerNumber=1 scan=7600	1376.68927023433	1376.68896898515	-0.000301249174071927	2	1	1209.0822	TTTAAAVASTGPSSR	NA	0	1	1	NP_002366.2	1	0.000333899938683023	2
TRY	20140623M_SC_RKO_TRY_FR08	20140623M_SC_RKO_TRY_FR08	controllerType=0 controllerNumber=1 scan=7605	1197.67168129567	1197.67162601653	-5.5279133903241e-05	2	1	1209.69132	GKGGEIQPVSVK	NA	1	1	1	NP_002148.1	1	0.000326400631796599	2
TRY	20140623M_SC_RKO_TRY_FR08	20140623M_SC_RKO_TRY_FR08	controllerType=0 controllerNumber=1 scan=7607	872.49620061706	872.49566891202	-0.000531705040089037	2	1	1209.83268	KVDLGDVK	NA	1	1	1	NP_115521.3	1	0.000484430832598066	2
TRY	20140623M_SC_RKO_TRY_FR08	20140623M_SC_RKO_TRY_FR08	controllerType=0 controllerNumber=1 scan=7611	1636.73548907418	1636.73406254175	-0.00142653242414781	2	1	1210.19526	SDSGKPYYYNSQTK	NA	1	1	1	NP_060362.3	1	0.000292213508650194	2
TRY	20140623M_SC_RKO_TRY_FR08	20140623M_SC_RKO_TRY_FR08	controllerType=0 controllerNumber=1 scan=7616	1318.71817059936	1318.72307416022	0.00490356085992971	3	1	1210.82118	LEKPAKYDDIK	NA	2	1	1	NP_002037.2	1	0.0103001617814171	2
TRY	20140623M_SC_RKO_TRY_FR08	20140623M_SC_RKO_TRY_FR08	controllerType=0 controllerNumber=1 scan=7618	813.459445291018	813.459272047736	-0.000173243282006297	2	1	1210.96266	AVGPEITK	NA	0	1	1	NP_055040.2	1	0.00319508197648465	2
TRY	20140623M_SC_RKO_TRY_FR08	20140623M_SC_RKO_TRY_FR08	controllerType=0 controllerNumber=1 scan=7619	1197.67178222813	1197.67182788146	4.56533309716178e-05	3	1	1211.03328	GKGGEIQPVSVK	NA	1	1	1	NP_002148.1	1	0.0109541080831038	2
TRY	20140623M_SC_RKO_TRY_FR08	20140623M_SC_RKO_TRY_FR08	controllerType=0 controllerNumber=1 scan=7622	1161.57741683981	1161.57699749001	-0.000419349795038215	3	1	1211.24556	PDYLGADQRK	NA	1	1	1	NP_002794.1	1	0.000756533400808241	2
TRY	20140623M_SC_RKO_TRY_FR08	20140623M_SC_RKO_TRY_FR08	controllerType=0 controllerNumber=1 scan=7623	1028.55137224963	1028.55252004365	0.00114779402588283	2	1	1211.3163	LEQIAAEQK	NA	0	1	1	NP_057951.1	1	0.00151730626088859	2
TRY	20140623M_SC_RKO_TRY_FR08	20140623M_SC_RKO_TRY_FR08	controllerType=0 controllerNumber=1 scan=7625	870.437891784288	870.437611706476	-0.00028007781213546	2	1	1211.45766	TPCGPALR	57.021464@2	0	1	1	NP_076991.3	1	0.000516653754926206	2
TRY	20140623M_SC_RKO_TRY_FR08	20140623M_SC_RKO_TRY_FR08	controllerType=0 controllerNumber=1 scan=7628	1448.68421776753	1448.68538894106	0.00117117352897367	3	1	1211.9016	GAFCEVRPDDKR	57.021464@3	2	1	1	NP_036347.1	1	0.00321044859759626	2
TRY	20140623M_SC_RKO_TRY_FR08	20140623M_SC_RKO_TRY_FR08	controllerType=0 controllerNumber=1 scan=7631	1171.65588705225	1171.6556875939	-0.000199458350152781	3	1	1212.15258	TTGKPIEASIR	NA	1	1	1	NP_001146.2	1	0.000787489572170425	2
TRY	20140623M_SC_RKO_TRY_FR08	20140623M_SC_RKO_TRY_FR08	controllerType=0 controllerNumber=1 scan=7634	1161.57907103014	1161.58030587069	0.00123484054392975	2	1	1212.38082	PDYLGADQRK	NA	1	1	1	NP_002794.1	1	0.000477547730961597	2
TRY	20140623M_SC_RKO_TRY_FR08	20140623M_SC_RKO_TRY_FR08	controllerType=0 controllerNumber=1 scan=7635	1146.56565335356	1146.56099846002	-0.00465489354201054	2	1	1212.45156	NCLALADDKK	57.021464@1	1	1	1	NP_001035248.1	4	0.000478947723027203	2
TRY	20140623M_SC_RKO_TRY_FR08	20140623M_SC_RKO_TRY_FR08	controllerType=0 controllerNumber=1 scan=7637	1458.51760209069	1458.51697192478	-0.000630165908205527	2	1	1212.6717	SCCSCCPLGCAK	57.021464@1,57.021464@2,57.021464@4,57.021464@5,57.021464@9	0	1	1	NP_005942.1	1	0.000508092690531011	2
TRY	20140623M_SC_RKO_TRY_FR08	20140623M_SC_RKO_TRY_FR08	controllerType=0 controllerNumber=1 scan=7644	1146.56911088376	1146.56791352042	-0.00119736333999754	3	1	1213.47708	NCLALADDKK	57.021464@1	1	1	1	NP_001035248.1	4	0.000772982599852742	2
TRY	20140623M_SC_RKO_TRY_FR08	20140623M_SC_RKO_TRY_FR08	controllerType=0 controllerNumber=1 scan=7648	1522.77614636069	1522.77832290649	0.00217654579410009	3	1	1213.86078	IQDKEGIPPDQQR	NA	1	1	1	NP_001170884.1	6	0.00221371863173732	2
TRY	20140623M_SC_RKO_TRY_FR08	20140623M_SC_RKO_TRY_FR08	controllerType=0 controllerNumber=1 scan=7652	1028.51678215064	1028.50849196368	-0.00829018696003914	2	1	1214.1843	VSGGPSLEQR	NA	0	1	1	NP_057175.1	1	0.00049494600848338	2
TRY	20140623M_SC_RKO_TRY_FR08	20140623M_SC_RKO_TRY_FR08	controllerType=0 controllerNumber=1 scan=7656	1549.74084076816	1549.70065223222	-0.040188535939933	3	1	1214.77632	KAVVVCPKDEDYK	57.021464@5	2	1	1	NP_114032.2	2	0.000734587458797782	2
TRY	20140623M_SC_RKO_TRY_FR08	20140623M_SC_RKO_TRY_FR08	controllerType=0 controllerNumber=1 scan=7657	759.413027352452	759.413386363204	0.000359010751935784	2	1	1214.84706	GESGILGK	NA	0	1	1	NP_001231855.1	2	0.00495199833779206	2
TRY	20140623M_SC_RKO_TRY_FR08	20140623M_SC_RKO_TRY_FR08	controllerType=0 controllerNumber=1 scan=7668	1261.64544706624	1261.64939505358	0.00394798733987045	2	1	1216.12866	RGDSQPYQALK	NA	1	1	1	NP_057712.2	1	0.000457580100920198	2
TRY	20140623M_SC_RKO_TRY_FR08	20140623M_SC_RKO_TRY_FR08	controllerType=0 controllerNumber=1 scan=7669	1360.64683551496	1360.61927486682	-0.0275606481400246	3	1	1216.21332	KQMPPPPPCPGR	57.021464@8	1	1	1	NP_892113.4	1	0.0124669914037412	2
TRY	20140623M_SC_RKO_TRY_FR08	20140623M_SC_RKO_TRY_FR08	controllerType=0 controllerNumber=1 scan=7670	885.49202912936	885.49207696352	4.78341600000931e-05	2	1	1216.28406	SALGPNVTK	NA	0	1	1	NP_060941.2	1	0.000510416539437585	2
TRY	20140623M_SC_RKO_TRY_FR08	20140623M_SC_RKO_TRY_FR08	controllerType=0 controllerNumber=1 scan=7674	1007.46957260098	1007.46855099946	-0.00102160152209763	2	1	1216.60566	ALDCSSSIR	57.021464@3	0	1	1	NP_004730.2	1	0.00179153936304857	2
TRY	20140623M_SC_RKO_TRY_FR08	20140623M_SC_RKO_TRY_FR08	controllerType=0 controllerNumber=1 scan=7677	1107.64029494306	1107.64054737022	0.000252427161967717	2	1	1216.91232	RLPPQQIEK	NA	1	1	1	NP_004921.1	1	0.000483447491429423	2
TRY	20140623M_SC_RKO_TRY_FR08	20140623M_SC_RKO_TRY_FR08	controllerType=0 controllerNumber=1 scan=7681	972.54817059936	972.55707535992	0.00890476055997169	3	1	1217.4273	YREPPALK	NA	1	1	1	NP_055970.1	1	0.00590032319300075	2
TRY	20140623M_SC_RKO_TRY_FR08	20140623M_SC_RKO_TRY_FR08	controllerType=0 controllerNumber=1 scan=7683	750.391975472406	750.392746326712	0.000770854305983448	2	1	1217.60754	AALADYK	NA	0	1	1	NP_998760.1	1	0.00388622126471835	2
TRY	20140623M_SC_RKO_TRY_FR08	20140623M_SC_RKO_TRY_FR08	controllerType=0 controllerNumber=1 scan=7686	1213.58496064729	1213.58593709457	0.0009764472858933	3	1	1217.8614	VQEFEHVNGR	NA	0	1	1	NP_001264.2	1	0.00336796261752985	2
TRY	20140623M_SC_RKO_TRY_FR08	20140623M_SC_RKO_TRY_FR08	controllerType=0 controllerNumber=1 scan=7688	1220.56743885492	1220.56754662704	0.000107772119918081	2	1	1218.08058	YLQDNPASGEK	NA	0	1	1	NP_000777.1	1	0.000487565311794443	2
TRY	20140623M_SC_RKO_TRY_FR08	20140623M_SC_RKO_TRY_FR08	controllerType=0 controllerNumber=1 scan=7689	1448.68522415741	1448.68740172083	0.00217756341407949	2	1	1218.19104	GAFCEVRPDDKR	57.021464@3	2	1	1	NP_036347.1	1	0.0115861599421307	2
TRY	20140623M_SC_RKO_TRY_FR08	20140623M_SC_RKO_TRY_FR08	controllerType=0 controllerNumber=1 scan=7693	1434.71200159583	1434.71369626605	0.00169467022487879	3	1	1218.78366	VEQATKPSFESGR	NA	1	1	1	NP_002130.2	1	0.000754854657296177	2
TRY	20140623M_SC_RKO_TRY_FR08	20140623M_SC_RKO_TRY_FR08	controllerType=0 controllerNumber=1 scan=7694	1213.58544706624	1213.58690993248	0.00146286623999003	2	1	1218.89304	VQEFEHVNGR	NA	0	1	1	NP_001264.2	1	0.00327035631705857	2
TRY	20140623M_SC_RKO_TRY_FR08	20140623M_SC_RKO_TRY_FR08	controllerType=0 controllerNumber=1 scan=7696	982.544252279644	982.543759412088	-0.000492867556090459	2	1	1219.0743	APQVVAEAAK	NA	0	1	1	NP_001354.1	1	0.000451366359636158	2
TRY	20140623M_SC_RKO_TRY_FR08	20140623M_SC_RKO_TRY_FR08	controllerType=0 controllerNumber=1 scan=7699	1318.71385605651	1318.71444507452	0.000589018009804931	2	1	1219.32546	LEKPAKYDDIK	NA	2	1	1	NP_002037.2	1	0.000416350010971122	2
TRY	20140623M_SC_RKO_TRY_FR08	20140623M_SC_RKO_TRY_FR08	controllerType=0 controllerNumber=1 scan=7700	1011.57135825082	1011.57142225293	6.40021160052129e-05	3	1	1219.3962	APDKEAILR	NA	1	1	1	NP_057256.2	1	0.00138390708909893	2
TRY	20140623M_SC_RKO_TRY_FR08	20140623M_SC_RKO_TRY_FR08	controllerType=0 controllerNumber=1 scan=7706	1645.80228659333	1645.80259770726	0.000311113931047657	3	1	1220.14668	LQSIGTENTEENRR	NA	1	1	1	NP_001121089.1	5	0.0102954084440662	2
TRY	20140623M_SC_RKO_TRY_FR08	20140623M_SC_RKO_TRY_FR08	controllerType=0 controllerNumber=1 scan=7724	1129.63392236161	1129.63355628722	-0.000366074392104565	2	1	1221.8883	KIEQELTAAK	NA	1	1	1	NP_789782.1	1	0.000323802624347077	2
TRY	20140623M_SC_RKO_TRY_FR08	20140623M_SC_RKO_TRY_FR08	controllerType=0 controllerNumber=1 scan=7727	1279.66500403926	1279.66671092503	0.00170688576304201	3	1	1222.13832	DPNDVRPIQAR	NA	1	1	1	NP_002678.2	1	0.000791995902244956	2
TRY	20140623M_SC_RKO_TRY_FR08	20140623M_SC_RKO_TRY_FR08	controllerType=0 controllerNumber=1 scan=7728	1724.80371930079	1724.80617435227	0.00245505148564007	3	1	1222.24782	QNAQCLHGDIAQSQR	57.021464@4	0	1	1	NP_076950.1	1	0.000662236390505195	2
TRY	20140623M_SC_RKO_TRY_FR08	20140623M_SC_RKO_TRY_FR08	controllerType=0 controllerNumber=1 scan=7729	1412.66903342063	1412.66962473036	0.000591309730907597	3	1	1222.3563	VEETVKHDWDR	NA	1	1	1	NP_001248374.1	3	0.000787780393243914	2
TRY	20140623M_SC_RKO_TRY_FR08	20140623M_SC_RKO_TRY_FR08	controllerType=0 controllerNumber=1 scan=7730	1074.52339814078	1074.51624463556	-0.00715350522204972	2	1	1222.46592	LAGESESNLR	NA	0	1	1	NP_009057.1	1	0.00247344099679342	2
TRY	20140623M_SC_RKO_TRY_FR08	20140623M_SC_RKO_TRY_FR08	controllerType=0 controllerNumber=1 scan=7735	879.434494893536	879.435192072772	0.000697179235999101	2	1	1223.12892	ELGPYSSK	NA	0	1	1	NP_001739.2	1	0.0104823226443624	2
TRY	20140623M_SC_RKO_TRY_FR08	20140623M_SC_RKO_TRY_FR08	controllerType=0 controllerNumber=1 scan=7736	769.387544879024	769.387967363348	0.000422484323848948	2	1	1223.19966	QAHLYR	-17.026549@0	0	1	1	NP_001193725.1	2	0.00860554630817328	2
TRY	20140623M_SC_RKO_TRY_FR08	20140623M_SC_RKO_TRY_FR08	controllerType=0 controllerNumber=1 scan=7740	1096.57705715051	1096.57767509492	0.000617944411942517	2	1	1223.48256	KIGDTSVSYK	NA	1	1	1	NP_005564.1	1	0.00035133952043317	2
TRY	20140623M_SC_RKO_TRY_FR08	20140623M_SC_RKO_TRY_FR08	controllerType=0 controllerNumber=1 scan=7742	1082.53613078278	1082.53662454165	0.000493758875791173	2	1	1223.62404	TTTGSYIANR	NA	0	1	1	NP_002789.1	1	0.000528009107309086	2
TRY	20140623M_SC_RKO_TRY_FR08	20140623M_SC_RKO_TRY_FR08	controllerType=0 controllerNumber=1 scan=7743	1018.56167744215	1018.56737634881	0.00569890665394723	2	1	1223.69484	TLPGGQPPPR	NA	0	1	1	NP_001075.1	1	0.00403864116626961	2
TRY	20140623M_SC_RKO_TRY_FR08	20140623M_SC_RKO_TRY_FR08	controllerType=0 controllerNumber=1 scan=7749	1025.5399116986	1025.5404979789	0.000586280300012731	2	1	1224.39066	LVEPGSPAEK	NA	0	1	1	NP_004243.1	1	0.000521604067275569	2
TRY	20140623M_SC_RKO_TRY_FR08	20140623M_SC_RKO_TRY_FR08	controllerType=0 controllerNumber=1 scan=7750	872.472535843468	872.473491482836	0.000955639367930416	2	1	1224.46146	EALISQGR	NA	0	1	1	NP_660308.1	1	0.00341456976538888	2
TRY	20140623M_SC_RKO_TRY_FR08	20140623M_SC_RKO_TRY_FR08	controllerType=0 controllerNumber=1 scan=7751	1085.51421937592	1085.47787994524	-0.0363394306791633	3	1	1224.5322	KKTDEYFR	NA	2	1	1	NP_001161694.1	2	0.00199334943356515	2
TRY	20140623M_SC_RKO_TRY_FR08	20140623M_SC_RKO_TRY_FR08	controllerType=0 controllerNumber=1 scan=7760	1296.69088684373	1296.69192743246	0.00104058873012036	2	1	1225.6722	AQAALQAQQVNR	NA	0	1	1	NP_001177344.1	3	0.000371205971721639	2
TRY	20140623M_SC_RKO_TRY_FR08	20140623M_SC_RKO_TRY_FR08	controllerType=0 controllerNumber=1 scan=7761	1442.78640277499	1442.78866497927	0.00226220428498891	3	1	1225.74294	LKQQSELQSQVR	NA	1	1	1	NP_006139.1	1	0.000721419220343681	2
TRY	20140623M_SC_RKO_TRY_FR08	20140623M_SC_RKO_TRY_FR08	controllerType=0 controllerNumber=1 scan=7762	1097.61997688204	1097.62064669027	0.000669808236125391	2	1	1225.81356	ERPQIGGTIK	NA	1	1	1	NP_000092.2	1	0.000467638574864512	2
TRY	20140623M_SC_RKO_TRY_FR08	20140623M_SC_RKO_TRY_FR08	controllerType=0 controllerNumber=1 scan=7764	1442.78402393946	1442.78390730823	-0.000116631235869136	2	1	1225.99482	LKQQSELQSQVR	NA	1	1	1	NP_006139.1	1	0.00031418568654965	2
TRY	20140623M_SC_RKO_TRY_FR08	20140623M_SC_RKO_TRY_FR08	controllerType=0 controllerNumber=1 scan=7765	849.44554296605	849.445386026	-0.000156940049919285	2	1	1226.06556	QGVLTHGR	-17.026549@0	0	1	1	NP_001001.2	1	0.010816901954532	2
TRY	20140623M_SC_RKO_TRY_FR08	20140623M_SC_RKO_TRY_FR08	controllerType=0 controllerNumber=1 scan=7767	1724.80168369044	1724.80210313157	0.000419441135818488	2	1	1226.24682	QNAQCLHGDIAQSQR	57.021464@4	0	1	1	NP_076950.1	1	0.0002558579918191	2
TRY	20140623M_SC_RKO_TRY_FR08	20140623M_SC_RKO_TRY_FR08	controllerType=0 controllerNumber=1 scan=7768	1196.67662874767	1196.67676989363	0.000141145965926626	2	1	1226.35632	EKPQTLPSAVK	NA	1	1	1	NP_054829.2	1	0.0005049020212356	2
TRY	20140623M_SC_RKO_TRY_FR08	20140623M_SC_RKO_TRY_FR08	controllerType=0 controllerNumber=1 scan=7772	2309.03356430128	2309.03626280646	0.00269850517997838	4	1	1226.90994	SQEEAAHTSGQPFHSTGAPGDAK	NA	0	1	1	NP_062536.2	1	0.00397694427062403	2
TRY	20140623M_SC_RKO_TRY_FR08	20140623M_SC_RKO_TRY_FR08	controllerType=0 controllerNumber=1 scan=7774	1129.63515448552	1129.63602053503	0.000866049515934719	3	1	1227.0912	KIEQELTAAK	NA	1	1	1	NP_789782.1	1	0.00548854743175641	2
TRY	20140623M_SC_RKO_TRY_FR08	20140623M_SC_RKO_TRY_FR08	controllerType=0 controllerNumber=1 scan=7775	849.462755435336	849.479810964572	0.0170555292361314	2	1	1227.16182	QGVLTHGR	-17.026549@0	0	1	1	NP_001001.2	1	0.0113768165801521	2
TRY	20140623M_SC_RKO_TRY_FR08	20140623M_SC_RKO_TRY_FR08	controllerType=0 controllerNumber=1 scan=7779	1042.60338446364	1042.60450890118	0.00112443754187552	2	1	1227.44478	SKGEPVISVK	NA	1	1	1	NP_055464.1	1	0.000524200894529267	2
TRY	20140623M_SC_RKO_TRY_FR08	20140623M_SC_RKO_TRY_FR08	controllerType=0 controllerNumber=1 scan=7780	1103.51121865716	1103.51208651073	0.000867853563704557	2	1	1227.55428	TVVPCCSGPK	57.021464@4,57.021464@5	0	1	1	NP_002188.1	1	0.000521076621693417	2
TRY	20140623M_SC_RKO_TRY_FR08	20140623M_SC_RKO_TRY_FR08	controllerType=0 controllerNumber=1 scan=7784	929.4713156576	929.4707166586	-0.000598998999862488	2	1	1228.10808	QHLNPPGGK	-17.026549@0	0	1	1	NP_653171.1	1	0.000521548952481848	2
TRY	20140623M_SC_RKO_TRY_FR08	20140623M_SC_RKO_TRY_FR08	controllerType=0 controllerNumber=1 scan=7785	1188.58237972653	1188.58388651965	0.00150679312605462	2	1	1228.21758	ATSACAPISSPK	57.021464@4	0	1	1	NP_001032208.1	2	0.00166803198964577	2
TRY	20140623M_SC_RKO_TRY_FR08	20140623M_SC_RKO_TRY_FR08	controllerType=0 controllerNumber=1 scan=7788	941.518506814014	941.518817582328	0.000310768313966037	2	1	1228.46856	VGDVTPQVK	NA	0	1	1	NP_001128715.1	2	0.000496122588804519	2
TRY	20140623M_SC_RKO_TRY_FR08	20140623M_SC_RKO_TRY_FR08	controllerType=0 controllerNumber=1 scan=7797	977.482324107454	977.482837675508	0.000513568054088864	2	1	1229.4924	FSTPEQAAK	NA	0	1	1	NP_001524.2	1	0.00446860008784567	2
TRY	20140623M_SC_RKO_TRY_FR08	20140623M_SC_RKO_TRY_FR08	controllerType=0 controllerNumber=1 scan=7802	1071.56840823148	1071.56954495966	0.00113672817815313	2	1	1229.95542	AQASSIPVGSR	NA	0	1	1	NP_001272.2	1	0.0040592212997769	2
TRY	20140623M_SC_RKO_TRY_FR08	20140623M_SC_RKO_TRY_FR08	controllerType=0 controllerNumber=1 scan=7825	1418.71950568376	1418.70632913802	-0.0131765457399524	3	1	1232.52492	VMVALGEEDLSIK	15.994915@1	0	1	1	NP_002602.2	3	0.0077106977074561	2
TRY	20140623M_SC_RKO_TRY_FR08	20140623M_SC_RKO_TRY_FR08	controllerType=0 controllerNumber=1 scan=7826	887.472363459412	887.473481065724	0.00111760631193647	2	1	1232.59566	DNIQGITK	NA	0	1	1	NP_003486.1	15	0.00984364001133201	2
TRY	20140623M_SC_RKO_TRY_FR08	20140623M_SC_RKO_TRY_FR08	controllerType=0 controllerNumber=1 scan=7827	1390.59413306698	1390.59470324925	0.000570182275851039	3	1	1232.66628	VATFHDCEDAAR	57.021464@6	0	1	1	NP_714963.1	2	0.00119853136637597	2
TRY	20140623M_SC_RKO_TRY_FR08	20140623M_SC_RKO_TRY_FR08	controllerType=0 controllerNumber=1 scan=7830	1349.73328151401	1349.73624894182	0.00296742780778914	2	1	1232.99604	VQTTPPPAVQGQK	NA	0	1	1	NP_055726.3	1	0.00749529780231974	2
TRY	20140623M_SC_RKO_TRY_FR08	20140623M_SC_RKO_TRY_FR08	controllerType=0 controllerNumber=1 scan=7840	1172.64026662293	1172.64043115047	0.000164527532888314	3	1	1234.06668	LNSIKDVEQK	NA	1	1	1	NP_001035809.1	2	0.000790810647236748	2
TRY	20140623M_SC_RKO_TRY_FR08	20140623M_SC_RKO_TRY_FR08	controllerType=0 controllerNumber=1 scan=7841	1086.45722830638	1086.45917812347	0.00194981708409614	2	1	1234.17618	YCYGPQGSR	57.021464@1	0	1	1	NP_036313.3	1	0.0108251565746523	2
TRY	20140623M_SC_RKO_TRY_FR08	20140623M_SC_RKO_TRY_FR08	controllerType=0 controllerNumber=1 scan=7842	1569.81610594347	1569.82112828423	0.00502234076702734	3	1	1234.28568	VNADIEKVNQNQAK	NA	1	1	1	NP_057006.1	2	0.000740488148818116	2
TRY	20140623M_SC_RKO_TRY_FR08	20140623M_SC_RKO_TRY_FR08	controllerType=0 controllerNumber=1 scan=7845	1390.59350563973	1390.59344839475	-5.72449741866876e-05	2	1	1234.59804	VATFHDCEDAAR	57.021464@6	0	1	1	NP_714963.1	2	0.00047206046808452	2
TRY	20140623M_SC_RKO_TRY_FR08	20140623M_SC_RKO_TRY_FR08	controllerType=0 controllerNumber=1 scan=7847	1172.63670902469	1172.63331595399	-0.00339307070612449	2	1	1234.81818	LNSIKDVEQK	NA	1	1	1	NP_001035809.1	2	0.000434521582670989	2
TRY	20140623M_SC_RKO_TRY_FR08	20140623M_SC_RKO_TRY_FR08	controllerType=0 controllerNumber=1 scan=7849	902.450231894806	902.450681660112	0.00044976530614349	2	1	1235.19186	EHYVDLK	NA	0	1	1	NP_937818.1	3	0.000514742896885344	2
TRY	20140623M_SC_RKO_TRY_FR08	20140623M_SC_RKO_TRY_FR08	controllerType=0 controllerNumber=1 scan=7854	958.544304211864	958.543863276528	-0.000440935336087023	2	1	1235.62404	QTAAQVTLK	NA	0	1	1	NP_061119.1	1	0.000518584367445467	2
TRY	20140623M_SC_RKO_TRY_FR08	20140623M_SC_RKO_TRY_FR08	controllerType=0 controllerNumber=1 scan=7855	1031.56279690306	1031.56447031323	0.00167341016413047	2	1	1235.69484	KLDSELTAR	NA	1	1	1	NP_001073280.1	2	0.000464573067646719	2
TRY	20140623M_SC_RKO_TRY_FR08	20140623M_SC_RKO_TRY_FR08	controllerType=0 controllerNumber=1 scan=7856	1127.61903795106	1127.61943753032	0.00039957926196621	3	1	1235.7654	IKGDVDVSAPK	NA	1	1	1	NP_001611.1	1	0.000795582872792457	2
TRY	20140623M_SC_RKO_TRY_FR08	20140623M_SC_RKO_TRY_FR08	controllerType=0 controllerNumber=1 scan=7858	1829.89148169136	1829.89217289603	0.000691204664008183	4	1	1235.90694	RPFEDGLGDDKDPNKK	NA	3	1	1	NP_001164608.1	2	0.00437361948462277	2
TRY	20140623M_SC_RKO_TRY_FR08	20140623M_SC_RKO_TRY_FR08	controllerType=0 controllerNumber=1 scan=7860	1517.75858472019	1517.75851533868	-6.93815109116258e-05	3	1	1236.08718	VQVYQEPNRETR	NA	1	1	1	NP_002758.1	1	0.0023104827022299	2
TRY	20140623M_SC_RKO_TRY_FR08	20140623M_SC_RKO_TRY_FR08	controllerType=0 controllerNumber=1 scan=7862	760.408319335934	760.408721357068	0.000402021134050301	2	1	1236.46098	SLSAIDR	NA	0	1	1	NP_004199.1	1	0.00979669407407133	2
TRY	20140623M_SC_RKO_TRY_FR08	20140623M_SC_RKO_TRY_FR08	controllerType=0 controllerNumber=1 scan=7868	1083.64087936243	1083.64171620896	0.000836846530091861	2	1	1236.8853	QLAALTQAIR	NA	0	1	1	NP_062536.2	1	0.0115908840672927	2
TRY	20140623M_SC_RKO_TRY_FR08	20140623M_SC_RKO_TRY_FR08	controllerType=0 controllerNumber=1 scan=7869	1127.61984079985	1127.6210432279	0.00120242805201087	2	1	1236.9561	IKGDVDVSAPK	NA	1	1	1	NP_001611.1	1	0.000450535034602039	2
TRY	20140623M_SC_RKO_TRY_FR08	20140623M_SC_RKO_TRY_FR08	controllerType=0 controllerNumber=1 scan=7877	1398.7210919685	1398.7206436231	-0.000448345402219275	2	1	1237.87884	LEAATQQNQQLR	NA	0	1	1	NP_004477.3	1	0.000400630507673044	2
TRY	20140623M_SC_RKO_TRY_FR08	20140623M_SC_RKO_TRY_FR08	controllerType=0 controllerNumber=1 scan=7878	1301.68551448225	1301.68699636889	0.00148188664593363	3	1	1237.94958	TGSAVAPVHPPNR	NA	0	1	1	NP_055204.2	1	0.000691069292222894	2
TRY	20140623M_SC_RKO_TRY_FR08	20140623M_SC_RKO_TRY_FR08	controllerType=0 controllerNumber=1 scan=7882	1164.54095624141	1164.54079615051	-0.000160090894041787	2	1	1238.3091	AIEENNNFSK	NA	0	1	1	NP_981946.1	3	0.00169530582735516	2
TRY	20140623M_SC_RKO_TRY_FR08	20140623M_SC_RKO_TRY_FR08	controllerType=0 controllerNumber=1 scan=7884	1119.53157138294	1119.53225676888	0.000685385939959815	2	1	1238.52822	IFAQDGEGQR	NA	0	1	1	NP_001157791.1	4	0.00155345721311898	2
TRY	20140623M_SC_RKO_TRY_FR08	20140623M_SC_RKO_TRY_FR08	controllerType=0 controllerNumber=1 scan=7885	1463.66947036763	1463.67148462596	0.00201425833188296	2	1	1238.63868	LGPSTGSTAETQCR	57.021464@12	0	1	1	NP_055885.3	1	0.00043166505119263	2
TRY	20140623M_SC_RKO_TRY_FR08	20140623M_SC_RKO_TRY_FR08	controllerType=0 controllerNumber=1 scan=7889	1301.6847163052	1301.68540001481	0.000683709603890748	2	1	1239.23232	TGSAVAPVHPPNR	NA	0	1	1	NP_055204.2	1	0.000466383119737185	2
TRY	20140623M_SC_RKO_TRY_FR08	20140623M_SC_RKO_TRY_FR08	controllerType=0 controllerNumber=1 scan=7891	1056.56872424312	1056.56984263194	0.00111838881980475	2	1	1239.41154	NGAVQTIAQR	NA	0	1	1	NP_114108.1	1	0.00048568088970892	2
TRY	20140623M_SC_RKO_TRY_FR08	20140623M_SC_RKO_TRY_FR08	controllerType=0 controllerNumber=1 scan=7905	1113.54571422677	1113.54595502484	0.000240798071899917	2	1	1240.9167	AYGELPEHAK	NA	0	1	1	NP_004672.2	2	0.000464882265255186	2
TRY	20140623M_SC_RKO_TRY_FR08	20140623M_SC_RKO_TRY_FR08	controllerType=0 controllerNumber=1 scan=7914	1102.55545100761	1102.55557513031	0.000124122706210983	2	1	1241.90088	TQLAVCQQR	57.021464@5	0	1	1	NP_002005.1	1	0.000499482960003594	2
TRY	20140623M_SC_RKO_TRY_FR08	20140623M_SC_RKO_TRY_FR08	controllerType=0 controllerNumber=1 scan=7916	1231.55812253494	1231.55808168988	-4.08450619033829e-05	2	1	1242.11982	WSDQGPAQTSR	NA	0	1	1	NP_203754.2	1	0.000445360243191898	2
TRY	20140623M_SC_RKO_TRY_FR08	20140623M_SC_RKO_TRY_FR08	controllerType=0 controllerNumber=1 scan=7919	1300.62022667713	1300.62106964957	0.00084297243392939	2	1	1242.3708	LCVQNSPQEAR	57.021464@1	0	1	1	NP_001316.1	1	0.000447925254442636	2
TRY	20140623M_SC_RKO_TRY_FR08	20140623M_SC_RKO_TRY_FR08	controllerType=0 controllerNumber=1 scan=7921	1198.63068729949	1198.63077455738	8.72578918915679e-05	2	1	1242.58992	ELQNVQVNQK	NA	0	1	1	NP_002212.3	1	0.000520725823816001	2
TRY	20140623M_SC_RKO_TRY_FR08	20140623M_SC_RKO_TRY_FR08	controllerType=0 controllerNumber=1 scan=7922	1829.88817059936	1829.88555071202	-0.00261988734018814	3	1	1242.69948	RPFEDGLGDDKDPNKK	NA	3	1	1	NP_001164608.1	2	0.000627362757187542	2
TRY	20140623M_SC_RKO_TRY_FR08	20140623M_SC_RKO_TRY_FR08	controllerType=0 controllerNumber=1 scan=7927	1077.51004685447	1077.51100578654	0.000958932069806906	2	1	1243.36422	YIETDPANR	NA	0	1	1	NP_000168.1	9	0.000509774913938044	2
TRY	20140623M_SC_RKO_TRY_FR08	20140623M_SC_RKO_TRY_FR08	controllerType=0 controllerNumber=1 scan=7933	1338.68885088227	1338.68852421154	-0.000326670728099998	2	1	1243.94394	SQGGVQPIPSQGGK	NA	0	1	1	NP_055427.2	1	0.000356515091610469	2
TRY	20140623M_SC_RKO_TRY_FR08	20140623M_SC_RKO_TRY_FR08	controllerType=0 controllerNumber=1 scan=7938	922.44544706624	922.44004937048	-0.00539769575982518	2	1	1244.42892	LNSGVDYR	NA	0	1	1	NP_009011.1	1	0.00354742763738845	2
TRY	20140623M_SC_RKO_TRY_FR08	20140623M_SC_RKO_TRY_FR08	controllerType=0 controllerNumber=1 scan=7943	985.556224704002	985.556805223504	0.000580519502136667	2	1	1245.05346	GALALEEKR	NA	1	1	1	NP_002464.1	1	0.000484154950318964	2
TRY	20140623M_SC_RKO_TRY_FR08	20140623M_SC_RKO_TRY_FR08	controllerType=0 controllerNumber=1 scan=7949	1273.56973636208	1273.57074465785	0.00100829577490913	3	1	1245.48582	GDGNSGFNEHLK	NA	0	1	1	NP_001135452.1	3	0.00335715093932099	2
TRY	20140623M_SC_RKO_TRY_FR08	20140623M_SC_RKO_TRY_FR08	controllerType=0 controllerNumber=1 scan=7950	1018.55640038864	1018.55682224178	0.00042185313805021	2	1	1245.59532	TLPGGQPPPR	NA	0	1	1	NP_001075.1	1	0.00204216223306855	2
TRY	20140623M_SC_RKO_TRY_FR08	20140623M_SC_RKO_TRY_FR08	controllerType=0 controllerNumber=1 scan=7953	1227.52045107793	1227.52190119776	0.00145011983204313	2	1	1246.03998	FATCSDDGTVR	57.021464@3	0	1	1	NP_060853.3	1	0.000503713305936122	2
TRY	20140623M_SC_RKO_TRY_FR08	20140623M_SC_RKO_TRY_FR08	controllerType=0 controllerNumber=1 scan=7961	1290.63357039272	1290.63547811135	0.00190771862412475	2	1	1246.8336	VADNAQQQYVR	NA	0	1	1	NP_001104792.1	2	0.000372382083537743	2
TRY	20140623M_SC_RKO_TRY_FR08	20140623M_SC_RKO_TRY_FR08	controllerType=0 controllerNumber=1 scan=7971	1088.53727705045	1088.53824837499	0.00097132454493476	3	1	1247.88594	RFDGVQDPR	NA	1	1	1	NP_006658.1	1	0.00629636220035813	2
TRY	20140623M_SC_RKO_TRY_FR08	20140623M_SC_RKO_TRY_FR08	controllerType=0 controllerNumber=1 scan=7972	1577.76139990362	1577.76414570554	0.00274580192012763	3	1	1247.99334	GAGSAQPEPQHFQPK	NA	0	1	1	NP_006603.2	1	0.000789568242188241	2
TRY	20140623M_SC_RKO_TRY_FR08	20140623M_SC_RKO_TRY_FR08	controllerType=0 controllerNumber=1 scan=7973	899.50544706624	899.52841489108	0.022967824840066	2	1	1248.06408	AAIEVNAGR	NA	0	1	1	NP_940997.1	2	0.00152652767492645	2
TRY	20140623M_SC_RKO_TRY_FR08	20140623M_SC_RKO_TRY_FR08	controllerType=0 controllerNumber=1 scan=7975	1107.64079628201	1107.64155004812	0.000753766108118725	2	1	1248.28722	RLPPQQIEK	NA	1	1	1	NP_004921.1	1	0.000487062918544422	2
TRY	20140623M_SC_RKO_TRY_FR08	20140623M_SC_RKO_TRY_FR08	controllerType=0 controllerNumber=1 scan=7981	1591.83817059936	1591.83328876562	-0.00488183374000073	3	1	1249.02132	EENRRPLTEPPVR	NA	2	1	1	NP_056377.1	1	0.00185913337440052	2
TRY	20140623M_SC_RKO_TRY_FR08	20140623M_SC_RKO_TRY_FR08	controllerType=0 controllerNumber=1 scan=7982	1088.53679976836	1088.53729381083	0.00049404246396989	2	1	1249.09206	RFDGVQDPR	NA	1	1	1	NP_006658.1	1	0.00806453336111737	2
TRY	20140623M_SC_RKO_TRY_FR08	20140623M_SC_RKO_TRY_FR08	controllerType=0 controllerNumber=1 scan=7986	1652.73244273502	1652.73236948794	-7.32470791717788e-05	3	1	1249.49046	FRDQDLASCDRDR	57.021464@8	2	1	1	NP_001231513.1	2	0.000705985514450815	2
TRY	20140623M_SC_RKO_TRY_FR08	20140623M_SC_RKO_TRY_FR08	controllerType=0 controllerNumber=1 scan=7987	1652.73349247144	1652.73446896079	0.000976489343884168	4	1	1249.59894	FRDQDLASCDRDR	57.021464@8	2	1	1	NP_001231513.1	2	0.00442546478136705	2
TRY	20140623M_SC_RKO_TRY_FR08	20140623M_SC_RKO_TRY_FR08	controllerType=0 controllerNumber=1 scan=7988	1521.58028019148	1521.58065639976	0.00037620827970386	2	1	1249.70982	FKCDQCDYACR	57.021464@2,57.021464@5,57.021464@9	1	1	1	NP_006556.1	1	0.000435106392787059	2
TRY	20140623M_SC_RKO_TRY_FR08	20140623M_SC_RKO_TRY_FR08	controllerType=0 controllerNumber=1 scan=7989	1123.55214201676	1123.55333129642	0.00118927965786497	2	1	1249.81932	VTDAPTYTTR	NA	0	1	1	NP_060102.1	1	0.000504102326129145	2
TRY	20140623M_SC_RKO_TRY_FR08	20140623M_SC_RKO_TRY_FR08	controllerType=0 controllerNumber=1 scan=7995	1035.56026285516	1035.56046484992	0.000201994758981527	3	1	1250.56332	VAAYDKLEK	NA	1	1	1	NP_002464.1	1	0.0147897168790096	2
TRY	20140623M_SC_RKO_TRY_FR08	20140623M_SC_RKO_TRY_FR08	controllerType=0 controllerNumber=1 scan=7996	1035.56033514442	1035.56060942843	0.000274284016086312	2	1	1250.63394	VAAYDKLEK	NA	1	1	1	NP_002464.1	1	0.000495806717804354	2
TRY	20140623M_SC_RKO_TRY_FR08	20140623M_SC_RKO_TRY_FR08	controllerType=0 controllerNumber=1 scan=7999	1521.58111087622	1521.58231776923	0.00120689301479615	3	1	1250.84616	FKCDQCDYACR	57.021464@2,57.021464@5,57.021464@9	1	1	1	NP_006556.1	1	0.000796408789570859	2
TRY	20140623M_SC_RKO_TRY_FR08	20140623M_SC_RKO_TRY_FR08	controllerType=0 controllerNumber=1 scan=8002	999.534608845606	999.534308948812	-0.000299896794103915	2	1	1251.0972	NPGITSAVNK	NA	0	1	1	NP_065861.2	1	0.000517648328694624	2
TRY	20140623M_SC_RKO_TRY_FR08	20140623M_SC_RKO_TRY_FR08	controllerType=0 controllerNumber=1 scan=8005	990.477927001434	990.478794490368	0.000867488933863569	2	1	1251.57984	ATFNPAQDK	NA	0	1	1	NP_005388.2	2	0.0144984131704054	2
TRY	20140623M_SC_RKO_TRY_FR08	20140623M_SC_RKO_TRY_FR08	controllerType=0 controllerNumber=1 scan=8010	1000.47644319506	1000.47687245872	0.000429263657792944	2	1	1251.97218	QVCPLDNR	57.021464@2	0	1	1	NP_055063.1	1	0.00333881266826847	2
TRY	20140623M_SC_RKO_TRY_FR08	20140623M_SC_RKO_TRY_FR08	controllerType=0 controllerNumber=1 scan=8016	1188.44622897012	1188.44502469304	-0.00120427708202442	2	1	1252.5072	GICNCSYCR	57.021464@2,57.021464@4,57.021464@7	0	1	1	NP_001120843.1	3	0.00192774784885584	2
TRY	20140623M_SC_RKO_TRY_FR08	20140623M_SC_RKO_TRY_FR08	controllerType=0 controllerNumber=1 scan=8020	1794.78698723176	1794.79709152262	0.0101042908590898	3	1	1253.10072	DYRQSSGASSSSFSSSR	NA	1	1	1	NP_001347.3	2	0.000780449608786368	2
TRY	20140623M_SC_RKO_TRY_FR08	20140623M_SC_RKO_TRY_FR08	controllerType=0 controllerNumber=1 scan=8024	1576.82189309157	1576.82286617563	0.00097308406702723	3	1	1253.38356	DLLHPSPEEEKRK	NA	2	1	1	NP_001021.1	1	0.000701769806350989	2
TRY	20140623M_SC_RKO_TRY_FR08	20140623M_SC_RKO_TRY_FR08	controllerType=0 controllerNumber=1 scan=8025	981.524687286602	981.525030517104	0.000343230501925973	2	1	1253.4543	LTGPAAAEPR	NA	0	1	1	NP_001035937.1	1	0.000503762037147663	2
TRY	20140623M_SC_RKO_TRY_FR08	20140623M_SC_RKO_TRY_FR08	controllerType=0 controllerNumber=1 scan=8026	845.460818823422	845.460956480044	0.000137656621973292	2	1	1253.52498	GAETLVTR	NA	0	1	1	NP_004810.2	1	0.00785217082374653	2
TRY	20140623M_SC_RKO_TRY_FR08	20140623M_SC_RKO_TRY_FR08	controllerType=0 controllerNumber=1 scan=8028	867.390451480244	867.390015641988	-0.000435838255953058	2	1	1253.7042	CSEAFVR	57.021464@0	0	1	1	NP_000089.1	1	0.0132138853505877	2
TRY	20140623M_SC_RKO_TRY_FR08	20140623M_SC_RKO_TRY_FR08	controllerType=0 controllerNumber=1 scan=8034	1141.59885330301	1141.59846627232	-0.000387030690944812	3	1	1254.40056	IFSQHLQNR	NA	0	1	1	NP_001229236.1	2	0.00465708189279861	2
TRY	20140623M_SC_RKO_TRY_FR08	20140623M_SC_RKO_TRY_FR08	controllerType=0 controllerNumber=1 scan=8035	855.496611591406	855.496550440212	-6.11511941315257e-05	2	1	1254.4713	FLVHNVK	NA	0	1	1	NP_001007075.1	3	0.000507249754030072	2
TRY	20140623M_SC_RKO_TRY_FR08	20140623M_SC_RKO_TRY_FR08	controllerType=0 controllerNumber=1 scan=8036	1071.56689940838	1071.56652731345	-0.000372094923022814	3	1	1254.54198	LAAELEDRR	NA	1	1	1	NP_067038.1	1	0.00579259153042321	2
TRY	20140623M_SC_RKO_TRY_FR08	20140623M_SC_RKO_TRY_FR08	controllerType=0 controllerNumber=1 scan=8040	1071.5659557692	1071.5646400351	-0.001315734102036	2	1	1254.8637	LAAELEDRR	NA	1	1	1	NP_067038.1	1	0.000462120354183548	2
TRY	20140623M_SC_RKO_TRY_FR08	20140623M_SC_RKO_TRY_FR08	controllerType=0 controllerNumber=1 scan=8042	1316.49947787666	1316.49968718431	0.000209307657087265	3	1	1255.04298	HDWDYCEHR	57.021464@5	0	1	1	NP_004137.2	1	0.000790466315580958	2
TRY	20140623M_SC_RKO_TRY_FR08	20140623M_SC_RKO_TRY_FR08	controllerType=0 controllerNumber=1 scan=8044	1046.53551252687	1046.53538802985	-0.000124497026035897	2	1	1255.41636	EVSSATNALR	NA	0	1	1	NP_004587.1	1	0.00739350559665533	2
TRY	20140623M_SC_RKO_TRY_FR08	20140623M_SC_RKO_TRY_FR08	controllerType=0 controllerNumber=1 scan=8046	1186.57263869485	1186.57219222699	-0.000446467853862487	2	1	1255.63542	ARDPWAQDTK	NA	1	1	1	NP_005474.2	1	0.000405427567640025	2
TRY	20140623M_SC_RKO_TRY_FR08	20140623M_SC_RKO_TRY_FR08	controllerType=0 controllerNumber=1 scan=8050	888.466246166366	888.465997506532	-0.000248659834028331	2	1	1255.91832	NVLTESAR	NA	0	1	1	NP_004640.3	1	0.0108343582208962	2
TRY	20140623M_SC_RKO_TRY_FR08	20140623M_SC_RKO_TRY_FR08	controllerType=0 controllerNumber=1 scan=8051	1141.59982101812	1141.60040170254	0.000580684421947808	2	1	1256.00268	IFSQHLQNR	NA	0	1	1	NP_001229236.1	2	0.000443214105863014	2
TRY	20140623M_SC_RKO_TRY_FR08	20140623M_SC_RKO_TRY_FR08	controllerType=0 controllerNumber=1 scan=8053	794.417329180788	794.417238992976	-9.01878120203037e-05	2	1	1256.14422	TETAVFK	NA	0	1	1	NP_001157633.1	1	0.0105495575677391	2
TRY	20140623M_SC_RKO_TRY_FR08	20140623M_SC_RKO_TRY_FR08	controllerType=0 controllerNumber=1 scan=8054	936.5097471179	936.5125911579	0.00284404000001359	2	1	1256.21496	ILHTYYK	NA	0	1	1	NP_001254503.1	5	0.00161011176378465	2
TRY	20140623M_SC_RKO_TRY_FR08	20140623M_SC_RKO_TRY_FR08	controllerType=0 controllerNumber=1 scan=8055	968.505082378816	968.506221792632	0.00113941381607674	2	1	1256.2857	DVLAANPNR	NA	0	1	1	NP_003487.1	2	0.00161926412105828	2
TRY	20140623M_SC_RKO_TRY_FR08	20140623M_SC_RKO_TRY_FR08	controllerType=0 controllerNumber=1 scan=8057	995.49342112281	995.49446701992	0.00104589710997516	2	1	1256.65902	YQLSSEAAK	NA	0	1	1	NP_009190.2	1	0.000520487006200933	2
TRY	20140623M_SC_RKO_TRY_FR08	20140623M_SC_RKO_TRY_FR08	controllerType=0 controllerNumber=1 scan=8059	1576.82001133025	1576.819102653	-0.000908677248162348	2	1	1256.8791	DLLHPSPEEEKRK	NA	2	1	1	NP_001021.1	1	0.000436471649368733	2
TRY	20140623M_SC_RKO_TRY_FR08	20140623M_SC_RKO_TRY_FR08	controllerType=0 controllerNumber=1 scan=8060	1319.68393352378	1319.68450315397	0.000569630183690606	3	1	1256.94984	IAVEAQNKYER	NA	1	1	1	NP_003283.2	1	0.00169791791450241	2
TRY	20140623M_SC_RKO_TRY_FR08	20140623M_SC_RKO_TRY_FR08	controllerType=0 controllerNumber=1 scan=8063	1056.4632008675	1056.4639296542	0.000728786700165074	2	1	1257.16194	YGQNGDFTR	NA	0	1	1	NP_008878.3	1	0.000507821088156653	2
TRY	20140623M_SC_RKO_TRY_FR08	20140623M_SC_RKO_TRY_FR08	controllerType=0 controllerNumber=1 scan=8068	1237.62044830443	1237.62186430656	0.00141600212782578	2	1	1257.6528	KLDSDVYPSSK	NA	1	1	1	NP_001070254.1	1	0.00033775358361069	2
TRY	20140623M_SC_RKO_TRY_FR08	20140623M_SC_RKO_TRY_FR08	controllerType=0 controllerNumber=1 scan=8071	928.51014130365	928.5112542644	0.00111296074999245	2	1	1258.09968	RLDADLAR	NA	1	1	1	NP_115705.2	1	0.000469863843019931	2
TRY	20140623M_SC_RKO_TRY_FR08	20140623M_SC_RKO_TRY_FR08	controllerType=0 controllerNumber=1 scan=8073	947.475215418878	947.475813889856	0.000598470977934085	2	1	1258.24122	ACEAITVGK	57.021464@1	0	1	1	NP_005266.2	1	0.000492416601553658	2
TRY	20140623M_SC_RKO_TRY_FR08	20140623M_SC_RKO_TRY_FR08	controllerType=0 controllerNumber=1 scan=8083	1676.83866559359	1676.84438993037	0.00572433678689777	3	1	1259.25828	SSSSSQESLNRPLSAK	NA	1	1	1	NP_001193980.1	1	0.000774082156304533	2
TRY	20140623M_SC_RKO_TRY_FR08	20140623M_SC_RKO_TRY_FR08	controllerType=0 controllerNumber=1 scan=8086	1319.68399328308	1319.68462267256	0.00062938948167357	2	1	1259.52396	IAVEAQNKYER	NA	1	1	1	NP_003283.2	1	0.000437176619817043	2
TRY	20140623M_SC_RKO_TRY_FR08	20140623M_SC_RKO_TRY_FR08	controllerType=0 controllerNumber=1 scan=8088	1524.71174464593	1524.71316531485	0.00142066892726689	3	1	1259.7042	AQEEAQGLVQHCR	57.021464@11	0	1	1	NP_060083.1	1	0.000789700657807361	2
TRY	20140623M_SC_RKO_TRY_FR08	20140623M_SC_RKO_TRY_FR08	controllerType=0 controllerNumber=1 scan=8090	1205.61677562911	1205.61826682833	0.00149119921388774	2	1	1259.90082	QALHSGQNQLK	-17.026549@0	0	1	1	NP_001017423.1	2	0.000468074499346097	2
TRY	20140623M_SC_RKO_TRY_FR08	20140623M_SC_RKO_TRY_FR08	controllerType=0 controllerNumber=1 scan=8092	1977.01448043206	1977.01492692371	0.000446491656020953	2	1	1260.16308	LQQQQAQQPLQQQQQR	NA	0	1	1	NP_001186741.1	3	0.000238315359859886	2
TRY	20140623M_SC_RKO_TRY_FR08	20140623M_SC_RKO_TRY_FR08	controllerType=0 controllerNumber=1 scan=8093	1271.61787710711	1271.58877582692	-0.0291012801881152	2	1	1260.27258	TVLDQQQTPSR	NA	0	1	1	NP_573566.2	1	0.000423724278056017	2
TRY	20140623M_SC_RKO_TRY_FR08	20140623M_SC_RKO_TRY_FR08	controllerType=0 controllerNumber=1 scan=8094	1416.74394635371	1416.74186897751	-0.00207737619416548	2	1	1260.3831	IISSIEQKEENK	NA	1	1	1	NP_006752.1	1	0.0029876524070356	2
TRY	20140623M_SC_RKO_TRY_FR08	20140623M_SC_RKO_TRY_FR08	controllerType=0 controllerNumber=1 scan=8096	1162.5376415844	1162.5385835124	0.000941927999974723	2	1	1260.75678	SGGVGGSNTNWK	NA	0	1	1	NP_002936.1	1	0.000506103111363268	2
TRY	20140623M_SC_RKO_TRY_FR08	20140623M_SC_RKO_TRY_FR08	controllerType=0 controllerNumber=1 scan=8097	1181.61831522871	1181.62134612903	0.0030309003138882	2	1	1260.86622	LGAGPQGAQEVR	NA	0	1	1	NP_003933.1	2	0.000492230521109432	2
TRY	20140623M_SC_RKO_TRY_FR08	20140623M_SC_RKO_TRY_FR08	controllerType=0 controllerNumber=1 scan=8099	1092.5210586984	1092.5221304371	0.00107173870014776	2	1	1261.0077	IADGYEQAAR	NA	0	1	1	NP_036205.1	1	0.000464775368275399	2
TRY	20140623M_SC_RKO_TRY_FR08	20140623M_SC_RKO_TRY_FR08	controllerType=0 controllerNumber=1 scan=8106	1186.6546020574	1186.65345195521	-0.00115010219610667	2	1	1261.6476	KEQELTQAIK	NA	1	1	1	NP_057733.2	1	0.00034988297378535	2
TRY	20140623M_SC_RKO_TRY_FR08	20140623M_SC_RKO_TRY_FR08	controllerType=0 controllerNumber=1 scan=8109	1763.84560174382	1763.84736319353	0.00176144971487702	3	1	1262.13054	VQNAGYSVSRPEGDTGK	NA	1	1	1	NP_004767.1	1	0.000782287847898542	2
TRY	20140623M_SC_RKO_TRY_FR08	20140623M_SC_RKO_TRY_FR08	controllerType=0 controllerNumber=1 scan=8114	1475.64758702281	1475.64884730892	0.00126028611202855	3	1	1262.53056	HEQNIDCGGGYVK	57.021464@6	0	1	1	NP_004334.1	1	0.000792538418889126	2
TRY	20140623M_SC_RKO_TRY_FR08	20140623M_SC_RKO_TRY_FR08	controllerType=0 controllerNumber=1 scan=8119	1294.55237425465	1294.55007327501	-0.00230097964617926	2	1	1263.00168	YQANNCPICR	57.021464@5,57.021464@8	0	1	1	NP_001135763.2	4	0.000479093056598955	2
TRY	20140623M_SC_RKO_TRY_FR08	20140623M_SC_RKO_TRY_FR08	controllerType=0 controllerNumber=1 scan=8122	1475.64675205905	1475.6471773814	0.000425322351929935	2	1	1263.4845	HEQNIDCGGGYVK	57.021464@6	0	1	1	NP_004334.1	1	0.000187949777530043	2
TRY	20140623M_SC_RKO_TRY_FR08	20140623M_SC_RKO_TRY_FR08	controllerType=0 controllerNumber=1 scan=8127	1145.63081970332	1145.63243634855	0.00161664522397587	3	1	1263.87684	TKDGVVEITGK	NA	1	1	1	NP_001531.1	1	0.000793687566980499	2
TRY	20140623M_SC_RKO_TRY_FR08	20140623M_SC_RKO_TRY_FR08	controllerType=0 controllerNumber=1 scan=8130	1145.63016583966	1145.63112862121	0.000962781555926995	2	1	1264.08894	TKDGVVEITGK	NA	1	1	1	NP_001531.1	1	0.000384530724166105	2
TRY	20140623M_SC_RKO_TRY_FR08	20140623M_SC_RKO_TRY_FR08	controllerType=0 controllerNumber=1 scan=8133	1199.66490290599	1199.64241917298	-0.02248373300813	2	1	1264.37958	AANGVVLATEKK	NA	1	1	1	NP_002778.1	1	0.00644329650818062	2
TRY	20140623M_SC_RKO_TRY_FR08	20140623M_SC_RKO_TRY_FR08	controllerType=0 controllerNumber=1 scan=8144	1303.68140316861	1303.68221925771	0.000816089105910578	2	1	1265.50584	TLVNPQTMGTVK	15.994915@7	0	1	1	DECOY_0_NP_004265.3	1	0.00315528510254677	2
TRY	20140623M_SC_RKO_TRY_FR08	20140623M_SC_RKO_TRY_FR08	controllerType=0 controllerNumber=1 scan=8146	1046.55192112929	1046.55294910097	0.00102797168688085	3	1	1265.68608	VEYIDRPR	NA	1	1	1	NP_079514.1	1	0.0148645632442753	2
TRY	20140623M_SC_RKO_TRY_FR08	20140623M_SC_RKO_TRY_FR08	controllerType=0 controllerNumber=1 scan=8148	842.44992987833	842.45007762716	0.000147748830045202	2	1	1266.0594	ADLGVSGPK	NA	0	1	1	NP_001611.1	1	0.000498008539594743	2
TRY	20140623M_SC_RKO_TRY_FR08	20140623M_SC_RKO_TRY_FR08	controllerType=0 controllerNumber=1 scan=8152	800.37029360624	800.37011803648	-0.000175569760017424	2	1	1266.38592	TGEGFYK	NA	0	1	1	NP_001171634.2	2	0.00348134756244101	2
TRY	20140623M_SC_RKO_TRY_FR08	20140623M_SC_RKO_TRY_FR08	controllerType=0 controllerNumber=1 scan=8153	1015.51212396192	1015.51218283714	5.88752178600771e-05	2	1	1266.45672	SGINCPIQK	57.021464@4	0	1	1	NP_006423.1	1	0.000433684389494257	2
TRY	20140623M_SC_RKO_TRY_FR08	20140623M_SC_RKO_TRY_FR08	controllerType=0 controllerNumber=1 scan=8157	1046.55948396887	1046.55817879583	-0.00130517303387023	2	1	1266.7773	STLSQTVPSK	NA	0	1	1	NP_061155.2	1	0.000520558854273475	2
TRY	20140623M_SC_RKO_TRY_FR08	20140623M_SC_RKO_TRY_FR08	controllerType=0 controllerNumber=1 scan=8159	1112.56397632274	1112.56649470008	0.00251837734185756	2	1	1266.9963	QASSQKPAWK	-17.026549@0	1	1	1	NP_110395.1	1	0.000476909282612142	2
TRY	20140623M_SC_RKO_TRY_FR08	20140623M_SC_RKO_TRY_FR08	controllerType=0 controllerNumber=1 scan=8163	1034.46262090019	1034.46150683839	-0.00111406180599261	2	1	1267.58772	CCTPQLTR	57.021464@0,57.021464@1	0	1	1	NP_001545.2	1	0.00214212632874844	2
TRY	20140623M_SC_RKO_TRY_FR08	20140623M_SC_RKO_TRY_FR08	controllerType=0 controllerNumber=1 scan=8164	1752.81764746286	1752.81733503112	-0.000312431739985186	4	1	1267.65846	KHEAFESDLAAHQDR	NA	1	1	1	NP_001094.1	3	0.00363217372971791	2
TRY	20140623M_SC_RKO_TRY_FR08	20140623M_SC_RKO_TRY_FR08	controllerType=0 controllerNumber=1 scan=8167	998.550808825432	998.550724493264	-8.43321679440123e-05	2	1	1267.90932	VLEAAAQAAR	NA	0	1	1	NP_061910.1	1	0.000524152670186493	2
TRY	20140623M_SC_RKO_TRY_FR08	20140623M_SC_RKO_TRY_FR08	controllerType=0 controllerNumber=1 scan=8168	1752.81781761021	1752.81767532582	-0.000142284387948166	2	1	1268.01996	KHEAFESDLAAHQDR	NA	1	1	1	NP_001094.1	3	0.000149849365542494	2
TRY	20140623M_SC_RKO_TRY_FR08	20140623M_SC_RKO_TRY_FR08	controllerType=0 controllerNumber=1 scan=8177	1053.55706505569	1053.55742329437	0.000358238685976175	2	1	1269.11508	TPGPGAQSALR	NA	0	1	1	NP_001020242.1	3	0.000476504336520051	2
TRY	20140623M_SC_RKO_TRY_FR08	20140623M_SC_RKO_TRY_FR08	controllerType=0 controllerNumber=1 scan=8179	954.423881638294	954.424847548188	0.000965909894034667	2	1	1269.25644	NITEYCR	57.021464@5	0	1	1	NP_116559.1	2	0.0133072919284411	2
TRY	20140623M_SC_RKO_TRY_FR08	20140623M_SC_RKO_TRY_FR08	controllerType=0 controllerNumber=1 scan=8181	819.451862778326	819.451300512352	-0.000562265974053844	2	1	1269.39792	VMNLISK	15.994915@1	0	1	1	NP_003923.2	1	0.00208814874115752	2
TRY	20140623M_SC_RKO_TRY_FR08	20140623M_SC_RKO_TRY_FR08	controllerType=0 controllerNumber=1 scan=8185	1212.63380419888	1212.63259168025	-0.0012125186240155	2	1	1269.7197	IPSTDTQVQPK	NA	0	1	1	NP_001244904.1	3	0.000419231368686324	2
TRY	20140623M_SC_RKO_TRY_FR08	20140623M_SC_RKO_TRY_FR08	controllerType=0 controllerNumber=1 scan=8191	1469.73657107717	1469.73695482925	0.000383752073958021	3	1	1270.45356	IGSSLPQDDDAPKK	NA	1	1	1	NP_996743.1	3	0.000709427061504269	2
TRY	20140623M_SC_RKO_TRY_FR08	20140623M_SC_RKO_TRY_FR08	controllerType=0 controllerNumber=1 scan=8194	1110.60593426734	1110.60854587609	0.00261160874401867	2	1	1270.7046	VGPATPSAQVGK	NA	0	1	1	NP_001128715.1	2	0.000461314578520148	2
TRY	20140623M_SC_RKO_TRY_FR08	20140623M_SC_RKO_TRY_FR08	controllerType=0 controllerNumber=1 scan=8195	1180.57369366402	1180.57497086734	0.00127720332011449	2	1	1270.8141	VSPSTSYTPSR	NA	0	1	1	NP_001243307.1	2	0.00181980722351879	2
TRY	20140623M_SC_RKO_TRY_FR08	20140623M_SC_RKO_TRY_FR08	controllerType=0 controllerNumber=1 scan=8201	1217.62925301964	1217.63332572658	0.00407270694176987	2	1	1271.6121	GKGEGDLSQLSK	NA	1	1	1	NP_057487.2	1	0.000466108562314361	2
TRY	20140623M_SC_RKO_TRY_FR08	20140623M_SC_RKO_TRY_FR08	controllerType=0 controllerNumber=1 scan=8202	1238.68755245504	1238.68805262208	0.000500167037898791	2	1	1271.7216	EETQPPVALKK	NA	1	1	1	NP_056455.3	2	0.000859534109029659	2
TRY	20140623M_SC_RKO_TRY_FR08	20140623M_SC_RKO_TRY_FR08	controllerType=0 controllerNumber=1 scan=8203	783.448609049326	783.448164250652	-0.000444798674038793	2	1	1271.79234	AVAEGIPK	NA	0	1	1	NP_000246.2	1	0.000521996727201156	2
TRY	20140623M_SC_RKO_TRY_FR08	20140623M_SC_RKO_TRY_FR08	controllerType=0 controllerNumber=1 scan=8204	1207.57362295396	1207.57382639422	0.000203440262112053	3	1	1271.86308	HGSDPAFAPGPR	NA	0	1	1	NP_940890.3	1	0.00322690935919378	2
TRY	20140623M_SC_RKO_TRY_FR08	20140623M_SC_RKO_TRY_FR08	controllerType=0 controllerNumber=1 scan=8206	973.523427534932	973.523573646264	0.000146111331901011	2	1	1272.04332	TGGAYIPPAK	NA	0	1	1	NP_065994.1	1	0.000441062943255013	2
TRY	20140623M_SC_RKO_TRY_FR08	20140623M_SC_RKO_TRY_FR08	controllerType=0 controllerNumber=1 scan=8208	1605.83989603121	1605.87657075322	0.0366747220118668	3	1	1272.22458	VKCNTDDTIGDLKK	57.021464@2	2	1	1	NP_077268.1	2	0.00221617763147329	2
TRY	20140623M_SC_RKO_TRY_FR08	20140623M_SC_RKO_TRY_FR08	controllerType=0 controllerNumber=1 scan=8213	960.478301473192	960.478874731884	0.000573258692043055	2	1	1272.89058	NTNPNFVR	NA	0	1	1	NP_001243024.1	4	0.00720727355871251	2
TRY	20140623M_SC_RKO_TRY_FR08	20140623M_SC_RKO_TRY_FR08	controllerType=0 controllerNumber=1 scan=8215	1136.54544706624	1136.53345903398	-0.0119880322599784	2	1	1273.10982	GIEHDNPISR	NA	0	1	1	NP_003487.1	2	0.000585106767534326	2
TRY	20140623M_SC_RKO_TRY_FR08	20140623M_SC_RKO_TRY_FR08	controllerType=0 controllerNumber=1 scan=8216	1087.58768120116	1087.58802415892	0.000342957757993645	2	1	1273.18044	ATIISEQQAK	NA	0	1	1	NP_036580.2	2	0.00784089573045428	2
TRY	20140623M_SC_RKO_TRY_FR08	20140623M_SC_RKO_TRY_FR08	controllerType=0 controllerNumber=1 scan=8219	1033.51909773284	1033.51893678748	-0.000160945359994003	2	1	1273.4577	FLNAENAQK	NA	0	1	1	NP_002873.1	1	0.00346016874209992	2
TRY	20140623M_SC_RKO_TRY_FR08	20140623M_SC_RKO_TRY_FR08	controllerType=0 controllerNumber=1 scan=8221	1309.66664184367	1309.66663249044	-9.35323214434902e-06	2	1	1273.6767	LKDRDPEFYK	NA	2	1	1	NP_056473.2	1	0.000480722358471753	2
TRY	20140623M_SC_RKO_TRY_FR08	20140623M_SC_RKO_TRY_FR08	controllerType=0 controllerNumber=1 scan=8229	874.476453473646	874.476910067292	0.000456593646049441	2	1	1274.78574	GQISETLK	NA	0	1	1	NP_000179.2	1	0.00866277716563922	2
TRY	20140623M_SC_RKO_TRY_FR08	20140623M_SC_RKO_TRY_FR08	controllerType=0 controllerNumber=1 scan=8233	1259.65272366246	1259.65846893763	0.00574527516391754	2	1	1275.14622	DSLLGDKGQTAR	NA	1	1	1	NP_005907.3	1	0.000525447203913305	2
TRY	20140623M_SC_RKO_TRY_FR08	20140623M_SC_RKO_TRY_FR08	controllerType=0 controllerNumber=1 scan=8238	1615.76954093999	1615.77013786349	0.000596923493958457	2	1	1275.69384	TSLSAPPNSSSTENPK	NA	0	1	1	NP_005522.2	1	0.000446293733944253	2
TRY	20140623M_SC_RKO_TRY_FR08	20140623M_SC_RKO_TRY_FR08	controllerType=0 controllerNumber=1 scan=8239	1551.77630195071	1551.77723710301	0.000935152306283271	2	1	1275.80442	AGVVNGTGAPGQSPGAGR	NA	0	1	1	NP_004680.2	1	0.000354834097752759	2
TRY	20140623M_SC_RKO_TRY_FR08	20140623M_SC_RKO_TRY_FR08	controllerType=0 controllerNumber=1 scan=8242	1951.90950568376	1951.89814953082	-0.0113561529399249	3	1	1276.24896	GAAAAAAASGAAGGGGGGAGAGAPGGGR	NA	0	1	1	NP_075391.3	1	0.00049506305462019	2
TRY	20140623M_SC_RKO_TRY_FR08	20140623M_SC_RKO_TRY_FR08	controllerType=0 controllerNumber=1 scan=8245	1238.68757953839	1238.68810678879	0.000527250392906353	3	1	1276.73214	EETQPPVALKK	NA	1	1	1	NP_056455.3	2	0.00351468180823915	2
TRY	20140623M_SC_RKO_TRY_FR08	20140623M_SC_RKO_TRY_FR08	controllerType=0 controllerNumber=1 scan=8246	1259.64790097159	1259.64882355587	0.000922584284808181	3	1	1276.80282	DSLLGDKGQTAR	NA	1	1	1	NP_005907.3	1	0.00074556861148791	2
TRY	20140623M_SC_RKO_TRY_FR08	20140623M_SC_RKO_TRY_FR08	controllerType=0 controllerNumber=1 scan=8248	1625.84995519803	1625.85137865455	0.00142345652693621	3	1	1276.94436	IAEETAVAQRPGGATR	NA	1	1	1	NP_002068.1	1	0.000751309915748998	2
TRY	20140623M_SC_RKO_TRY_FR08	20140623M_SC_RKO_TRY_FR08	controllerType=0 controllerNumber=1 scan=8250	1414.63548826727	1414.63765704873	0.00216878146466115	3	1	1277.08572	ELCQQIHAECK	57.021464@2,57.021464@9	0	1	1	NP_987095.1	2	0.0123768442522456	2
TRY	20140623M_SC_RKO_TRY_FR08	20140623M_SC_RKO_TRY_FR08	controllerType=0 controllerNumber=1 scan=8251	1680.7609101996	1680.76137538351	0.000465183902861099	3	1	1277.15646	HAVGNNEFGTVDHER	NA	0	1	1	NP_001155250.1	5	0.000586137649369612	2
TRY	20140623M_SC_RKO_TRY_FR08	20140623M_SC_RKO_TRY_FR08	controllerType=0 controllerNumber=1 scan=8253	1052.51599968109	1052.51816041288	0.00216073178808074	2	1	1277.29794	GSAYLEAGGTK	NA	0	1	1	NP_478126.1	1	0.000516405237772608	2
TRY	20140623M_SC_RKO_TRY_FR08	20140623M_SC_RKO_TRY_FR08	controllerType=0 controllerNumber=1 scan=8263	1127.59376221191	1127.59403817003	0.000275958114116293	2	1	1278.39096	QPVLSQTEAR	NA	0	1	1	NP_002787.2	1	0.000756412482569458	2
TRY	20140623M_SC_RKO_TRY_FR08	20140623M_SC_RKO_TRY_FR08	controllerType=0 controllerNumber=1 scan=8265	1021.53496844127	1021.53944481604	0.0044763747680463	2	1	1278.5721	NPGPSGPQLR	NA	0	1	1	NP_803173.1	1	0.0132553763119299	2
TRY	20140623M_SC_RKO_TRY_FR08	20140623M_SC_RKO_TRY_FR08	controllerType=0 controllerNumber=1 scan=8271	772.408765546372	772.409613777944	0.000848231572035729	2	1	1279.38138	DNNLLGK	NA	0	1	1	NP_006588.1	2	0.0017628806622598	2
TRY	20140623M_SC_RKO_TRY_FR08	20140623M_SC_RKO_TRY_FR08	controllerType=0 controllerNumber=1 scan=8272	947.486456822068	947.490434402736	0.00397758066787901	2	1	1279.45206	GYGPATQVR	NA	0	1	1	NP_005325.2	2	0.00315324891530374	2
TRY	20140623M_SC_RKO_TRY_FR08	20140623M_SC_RKO_TRY_FR08	controllerType=0 controllerNumber=1 scan=8273	1705.84903010852	1705.85230539113	0.00327528261527732	3	1	1279.56162	AVVVCPKDEDYKQR	57.021464@4	2	1	1	NP_114032.2	2	0.00116687893167936	2
TRY	20140623M_SC_RKO_TRY_FR08	20140623M_SC_RKO_TRY_FR08	controllerType=0 controllerNumber=1 scan=8275	1001.50598629803	1001.50432418527	-0.0016621127659846	2	1	1279.70298	GQACVQLAR	57.021464@3	0	1	1	NP_057474.2	1	0.00167401190524373	2
TRY	20140623M_SC_RKO_TRY_FR08	20140623M_SC_RKO_TRY_FR08	controllerType=0 controllerNumber=1 scan=8286	1358.67938784499	1358.67976889277	0.000381047785822375	2	1	1280.98506	SGAQASSTPLSPTR	NA	0	1	1	NP_733821.1	1	0.000380791636619795	2
TRY	20140623M_SC_RKO_TRY_FR08	20140623M_SC_RKO_TRY_FR08	controllerType=0 controllerNumber=1 scan=8289	922.524566418564	922.525517062528	0.000950643964074516	2	1	1281.20172	QGNPVAPIK	NA	0	1	1	NP_004472.1	1	0.000519933038977477	2
TRY	20140623M_SC_RKO_TRY_FR08	20140623M_SC_RKO_TRY_FR08	controllerType=0 controllerNumber=1 scan=8293	1026.45406454178	1026.45285059426	-0.00121394751977277	2	1	1281.59784	GGVSCGTSFR	57.021464@4	0	1	1	NP_055860.1	1	0.00867125612988054	2
TRY	20140623M_SC_RKO_TRY_FR08	20140623M_SC_RKO_TRY_FR08	controllerType=0 controllerNumber=1 scan=8294	705.383090615504	705.385206948208	0.00211633270396305	2	1	1281.70632	FVEVGR	NA	0	0	1	NP_997637.1	7	0.00497161374547099	1
TRY	20140623M_SC_RKO_TRY_FR08	20140623M_SC_RKO_TRY_FR08	controllerType=0 controllerNumber=1 scan=8302	1307.63092319148	1307.68361626285	0.0526930713760976	3	1	1282.61736	SPSQYHDFAEK	NA	0	1	1	NP_852469.1	2	0.00434503311413754	2
TRY	20140623M_SC_RKO_TRY_FR08	20140623M_SC_RKO_TRY_FR08	controllerType=0 controllerNumber=1 scan=8303	1299.65360895703	1299.65409151636	0.000482559328020216	2	1	1282.72686	QAASGLVGQENAR	NA	0	1	1	NP_003698.1	1	0.000382494650392632	2
TRY	20140623M_SC_RKO_TRY_FR08	20140623M_SC_RKO_TRY_FR08	controllerType=0 controllerNumber=1 scan=8307	1400.67099858021	1400.67355504951	0.00255646930600051	2	1	1283.16696	NDVNWSQPGEKK	NA	1	1	1	NP_009097.2	2	0.00049946444949951	2
TRY	20140623M_SC_RKO_TRY_FR08	20140623M_SC_RKO_TRY_FR08	controllerType=0 controllerNumber=1 scan=8310	673.3763372877	673.3767856705	0.00044838279995929	2	1	1283.65038	DALLSR	NA	0	0	1	NP_003812.1	7	0.0106998494865897	1
TRY	20140623M_SC_RKO_TRY_FR08	20140623M_SC_RKO_TRY_FR08	controllerType=0 controllerNumber=1 scan=8312	1417.63291631372	1417.63284749264	-6.88210800490197e-05	2	1	1283.83158	IDSTPVKPAGGGCC	57.021464@12,57.021464@13	1	1	1	NP_112243.1	1	0.000394546185053741	2
TRY	20140623M_SC_RKO_TRY_FR08	20140623M_SC_RKO_TRY_FR08	controllerType=0 controllerNumber=1 scan=8316	1280.68526994821	1280.68684165181	0.00157170360489545	3	1	1284.1386	VALSEPQPERR	NA	1	1	1	NP_001122326.1	4	0.000827640193601167	2
TRY	20140623M_SC_RKO_TRY_FR08	20140623M_SC_RKO_TRY_FR08	controllerType=0 controllerNumber=1 scan=8318	1654.91676325742	1654.91937482413	0.00261156671467688	3	1	1284.28008	KPPTDEELKETIKK	NA	3	1	1	NP_003463.1	1	0.000579694802392986	2
TRY	20140623M_SC_RKO_TRY_FR08	20140623M_SC_RKO_TRY_FR08	controllerType=0 controllerNumber=1 scan=8319	1307.57987284151	1307.58151556292	0.00164272141091715	3	1	1284.3507	SPSQYHDFAEK	NA	0	1	1	NP_852469.1	2	0.000797675491879084	2
TRY	20140623M_SC_RKO_TRY_FR08	20140623M_SC_RKO_TRY_FR08	controllerType=0 controllerNumber=1 scan=8321	1211.68914710836	1211.69090757772	0.00176046935894192	3	1	1284.49224	GKGEITPAAIQK	NA	1	1	1	NP_001007560.1	1	0.0034535128739801	2
TRY	20140623M_SC_RKO_TRY_FR08	20140623M_SC_RKO_TRY_FR08	controllerType=0 controllerNumber=1 scan=8326	940.560272357076	940.561212135252	0.000939778175961692	2	1	1285.11708	KLPEEVVK	NA	1	1	1	NP_054733.2	1	0.000480780951942144	2
TRY	20140623M_SC_RKO_TRY_FR08	20140623M_SC_RKO_TRY_FR08	controllerType=0 controllerNumber=1 scan=8329	1346.73305946939	1346.73547050159	0.00241103219286742	3	1	1285.4091	RPAGPELQTPPGK	NA	1	1	1	NP_055134.2	2	0.000756808379070373	2
TRY	20140623M_SC_RKO_TRY_FR08	20140623M_SC_RKO_TRY_FR08	controllerType=0 controllerNumber=1 scan=8334	1037.55289670538	1037.55523460416	0.00233789878188873	2	1	1285.90662	DHENIVIAK	NA	0	1	1	NP_000909.2	1	0.000442501104335702	2
TRY	20140623M_SC_RKO_TRY_FR08	20140623M_SC_RKO_TRY_FR08	controllerType=0 controllerNumber=1 scan=8339	1654.9155912006	1654.91703071049	0.00143950989581754	4	1	1286.56548	KPPTDEELKETIKK	NA	3	1	1	NP_003463.1	1	0.00395115065321544	2
TRY	20140623M_SC_RKO_TRY_FR08	20140623M_SC_RKO_TRY_FR08	controllerType=0 controllerNumber=1 scan=8343	1017.53551564459	1017.53679124879	0.00127560419412021	2	1	1286.84832	VSDTPSITAK	NA	0	1	1	NP_057336.3	1	0.00162171710817469	2
TRY	20140623M_SC_RKO_TRY_FR08	20140623M_SC_RKO_TRY_FR08	controllerType=0 controllerNumber=1 scan=8347	1233.59585796515	1233.5967731135	0.000915148347985451	2	1	1287.24768	SNVSDAVAQSTR	NA	0	1	1	NP_001152759.1	2	0.000421790670252974	2
TRY	20140623M_SC_RKO_TRY_FR08	20140623M_SC_RKO_TRY_FR08	controllerType=0 controllerNumber=1 scan=8351	1307.57840801134	1307.57858590258	0.000177891238081429	2	1	1287.84198	SPSQYHDFAEK	NA	0	1	1	NP_852469.1	2	0.000395533891318582	2
TRY	20140623M_SC_RKO_TRY_FR08	20140623M_SC_RKO_TRY_FR08	controllerType=0 controllerNumber=1 scan=8352	1125.61567299958	1125.61712430326	0.00145130368014179	2	1	1287.91272	TGPAAAQVQVGK	NA	0	1	1	NP_001128715.1	2	0.000372785920690376	2
TRY	20140623M_SC_RKO_TRY_FR08	20140623M_SC_RKO_TRY_FR08	controllerType=0 controllerNumber=1 scan=8353	1170.63782581467	1170.63996620983	0.00214039516686171	3	1	1287.98334	KEGDLIAAQAR	NA	1	1	1	NP_733821.1	1	0.00172116222382343	2
TRY	20140623M_SC_RKO_TRY_FR08	20140623M_SC_RKO_TRY_FR08	controllerType=0 controllerNumber=1 scan=8354	1173.60076124076	1173.60255691933	0.00179567856412177	2	1	1288.09296	TPSLSSTQPTR	NA	0	1	1	NP_071735.2	1	0.000498298201640212	2
TRY	20140623M_SC_RKO_TRY_FR08	20140623M_SC_RKO_TRY_FR08	controllerType=0 controllerNumber=1 scan=8355	1643.79303456486	1643.79572096912	0.00268640425997546	4	1	1288.17036	QEYDESGPSIVHRK	NA	1	1	1	XP_934799.2	7	0.00445999222560113	2
TRY	20140623M_SC_RKO_TRY_FR08	20140623M_SC_RKO_TRY_FR08	controllerType=0 controllerNumber=1 scan=8356	2046.01488348875	2046.0167360901	0.00185260135208409	4	1	1288.27896	QQGDHSLKEHELLEQQK	NA	1	1	1	NP_006833.2	1	0.00465035504047958	2
TRY	20140623M_SC_RKO_TRY_FR08	20140623M_SC_RKO_TRY_FR08	controllerType=0 controllerNumber=1 scan=8357	1193.55983674074	1193.56190403197	0.00206729123692639	3	1	1288.37394	GRPYDYNGPR	NA	1	1	1	NP_004902.1	1	0.00310008092588692	2
TRY	20140623M_SC_RKO_TRY_FR08	20140623M_SC_RKO_TRY_FR08	controllerType=0 controllerNumber=1 scan=8362	1280.68387617882	1280.68405411305	0.000177934223984266	2	1	1289.0481	VALSEPQPERR	NA	1	1	1	NP_001122326.1	4	0.000528715494983535	2
TRY	20140623M_SC_RKO_TRY_FR08	20140623M_SC_RKO_TRY_FR08	controllerType=0 controllerNumber=1 scan=8363	926.520003800817	926.521477204934	0.00147340411695041	3	1	1289.1567	PRIDADLK	NA	1	1	1	NP_006868.3	1	0.00104703918346734	2
TRY	20140623M_SC_RKO_TRY_FR08	20140623M_SC_RKO_TRY_FR08	controllerType=0 controllerNumber=1 scan=8364	1403.66549307162	1403.66690112874	0.00140805711998837	2	1	1289.26722	NVLTNTQSENER	NA	0	1	1	NP_001003800.1	1	0.000478784220901627	2
TRY	20140623M_SC_RKO_TRY_FR08	20140623M_SC_RKO_TRY_FR08	controllerType=0 controllerNumber=1 scan=8369	1643.79245315466	1643.79455814873	0.002104994063302	3	1	1289.62236	QEYDESGPSIVHRK	NA	1	1	1	XP_934799.2	7	0.000710801334721503	2
TRY	20140623M_SC_RKO_TRY_FR08	20140623M_SC_RKO_TRY_FR08	controllerType=0 controllerNumber=1 scan=8370	1060.55496996842	1060.56988623704	0.0149162686197997	2	1	1289.6931	AAIISAEGDSK	NA	0	1	1	NP_002625.1	1	0.0112420561886278	2
TRY	20140623M_SC_RKO_TRY_FR08	20140623M_SC_RKO_TRY_FR08	controllerType=0 controllerNumber=1 scan=8371	1322.60183709696	1322.60331164822	0.00147455125988927	3	1	1289.76384	RDHVFEDSYR	NA	1	1	1	NP_113584.3	1	0.000744966298450056	2
TRY	20140623M_SC_RKO_TRY_FR08	20140623M_SC_RKO_TRY_FR08	controllerType=0 controllerNumber=1 scan=8377	1002.45501075211	1002.45811410971	0.00310335760605085	2	1	1290.49806	GESGQSWPR	NA	0	1	1	NP_006592.3	1	0.00510389870788941	2
TRY	20140623M_SC_RKO_TRY_FR08	20140623M_SC_RKO_TRY_FR08	controllerType=0 controllerNumber=1 scan=8378	957.525623651606	957.526903247112	0.00127959550593459	2	1	1290.56874	VQSVEQIR	NA	0	1	1	NP_001012632.1	5	0.00329198706634745	2
TRY	20140623M_SC_RKO_TRY_FR08	20140623M_SC_RKO_TRY_FR08	controllerType=0 controllerNumber=1 scan=8380	872.497624699458	872.498517076816	0.000892377357899932	2	1	1290.71022	TAAIAEVAK	NA	0	1	1	NP_001139543.1	3	0.000463097950748939	2
TRY	20140623M_SC_RKO_TRY_FR08	20140623M_SC_RKO_TRY_FR08	controllerType=0 controllerNumber=1 scan=8381	2308.12500178316	2308.13440508783	0.0094033046639197	4	1	1290.81972	AAAPRPPVSAASGRPQDDTDSSR	NA	2	1	1	NP_573571.1	1	0.00389555814166974	2
TRY	20140623M_SC_RKO_TRY_FR08	20140623M_SC_RKO_TRY_FR08	controllerType=0 controllerNumber=1 scan=8385	1193.55678215064	1193.55579485178	-0.000987298860081864	2	1	1291.21806	GRPYDYNGPR	NA	1	1	1	NP_004902.1	1	0.000459660758980728	2
TRY	20140623M_SC_RKO_TRY_FR08	20140623M_SC_RKO_TRY_FR08	controllerType=0 controllerNumber=1 scan=8390	1643.7915579722	1643.7927677838	0.00120981160216616	2	1	1291.92072	QEYDESGPSIVHRK	NA	1	1	1	XP_934799.2	7	0.000406434739406529	2
TRY	20140623M_SC_RKO_TRY_FR08	20140623M_SC_RKO_TRY_FR08	controllerType=0 controllerNumber=1 scan=8391	1041.49924789147	1041.50064124885	0.00139335737389956	2	1	1291.99146	EYSIGTGSTK	NA	0	1	1	NP_002750.1	2	0.000522248138841051	2
TRY	20140623M_SC_RKO_TRY_FR08	20140623M_SC_RKO_TRY_FR08	controllerType=0 controllerNumber=1 scan=8392	995.468193405378	995.469163703056	0.000970297678009047	2	1	1292.0622	SYGLGSEQR	NA	0	1	1	NP_852107.1	2	0.000959997471529403	2
TRY	20140623M_SC_RKO_TRY_FR08	20140623M_SC_RKO_TRY_FR08	controllerType=0 controllerNumber=1 scan=8394	1164.57808446532	1164.57866709204	0.000582626719051405	3	1	1292.20362	FASEAEDKIR	NA	1	1	1	NP_064502.9	1	0.0029651935993853	2
TRY	20140623M_SC_RKO_TRY_FR08	20140623M_SC_RKO_TRY_FR08	controllerType=0 controllerNumber=1 scan=8395	886.513186729526	886.513991072752	0.000804343225922821	2	1	1292.27436	KGDIVDIK	NA	1	1	1	NP_000973.2	1	0.000424012967509124	2
TRY	20140623M_SC_RKO_TRY_FR08	20140623M_SC_RKO_TRY_FR08	controllerType=0 controllerNumber=1 scan=8397	1541.69047656233	1541.69169894076	0.00122237843106632	3	1	1292.4201	ESLCDSPHQNLSR	57.021464@3	0	1	1	NP_001073884.1	1	0.000732863758788932	2
TRY	20140623M_SC_RKO_TRY_FR08	20140623M_SC_RKO_TRY_FR08	controllerType=0 controllerNumber=1 scan=8399	904.465832185996	904.466232178292	0.000399992295911034	2	1	1292.5701	QPSYPSVK	NA	0	1	1	NP_115766.3	1	0.00180254659142136	2
TRY	20140623M_SC_RKO_TRY_FR08	20140623M_SC_RKO_TRY_FR08	controllerType=0 controllerNumber=1 scan=8401	973.508460148272	973.493638872944	-0.0148212753281314	2	1	1292.94378	TGGAYIPPAK	NA	0	1	1	NP_065994.1	1	0.000518232593315091	2
TRY	20140623M_SC_RKO_TRY_FR08	20140623M_SC_RKO_TRY_FR08	controllerType=0 controllerNumber=1 scan=8403	1473.63242377279	1473.63417087308	0.00174710028909431	3	1	1293.12498	HPSVNENFCNEK	57.021464@8	0	1	1	NP_001026859.1	1	0.000765927073760606	2
TRY	20140623M_SC_RKO_TRY_FR08	20140623M_SC_RKO_TRY_FR08	controllerType=0 controllerNumber=1 scan=8404	1085.58627653833	1085.58560876375	-0.000667774573912538	3	1	1293.19572	KYEPPVPTR	NA	1	1	1	NP_002793.2	1	0.00811065776910551	2
TRY	20140623M_SC_RKO_TRY_FR08	20140623M_SC_RKO_TRY_FR08	controllerType=0 controllerNumber=1 scan=8405	1164.57789233413	1164.57828282966	0.000390495529927648	2	1	1293.30408	FASEAEDKIR	NA	1	1	1	NP_064502.9	1	0.000394699825160547	2
TRY	20140623M_SC_RKO_TRY_FR08	20140623M_SC_RKO_TRY_FR08	controllerType=0 controllerNumber=1 scan=8407	1250.61093744596	1250.61411850602	0.0031810600580684	3	1	1293.44562	KPSYAEICQR	57.021464@7	1	1	1	NP_055970.1	1	0.0103207024616422	2
TRY	20140623M_SC_RKO_TRY_FR08	20140623M_SC_RKO_TRY_FR08	controllerType=0 controllerNumber=1 scan=8408	1473.62878912966	1473.62690158683	-0.00188754283590242	2	1	1293.55608	HPSVNENFCNEK	57.021464@8	0	1	1	NP_001026859.1	1	0.000276696006202422	2
TRY	20140623M_SC_RKO_TRY_FR08	20140623M_SC_RKO_TRY_FR08	controllerType=0 controllerNumber=1 scan=8411	1614.74489758969	1614.75114823827	0.00625064858604674	3	1	1293.80796	SDATNYASHSPPVNR	NA	0	1	1	NP_065850.1	1	0.000730853609135564	2
TRY	20140623M_SC_RKO_TRY_FR08	20140623M_SC_RKO_TRY_FR08	controllerType=0 controllerNumber=1 scan=8417	943.53426856817	943.54592441474	0.0116558465698517	2	1	1294.50822	EDLLVDLK	NA	0	1	1	NP_878918.2	2	0.010186177251563	2
TRY	20140623M_SC_RKO_TRY_FR08	20140623M_SC_RKO_TRY_FR08	controllerType=0 controllerNumber=1 scan=8418	1317.68899865797	1317.68915411394	0.000155455968751994	3	1	1294.57896	AADTQVSETLKR	NA	1	1	1	NP_006827.1	1	0.000748873817971421	2
TRY	20140623M_SC_RKO_TRY_FR08	20140623M_SC_RKO_TRY_FR08	controllerType=0 controllerNumber=1 scan=8419	1258.63099286614	1258.63138569068	0.000392824541904702	3	1	1294.6497	TVQYQNELHK	NA	0	1	1	NP_065724.1	1	0.00346328484748156	2
TRY	20140623M_SC_RKO_TRY_FR08	20140623M_SC_RKO_TRY_FR08	controllerType=0 controllerNumber=1 scan=8423	1754.67548946923	1754.67642923716	0.000939767927775392	3	1	1294.97244	ACVQGECGVCHYCR	57.021464@1,57.021464@6,57.021464@9,57.021464@12	0	1	1	NP_036440.1	1	0.000779460756064711	2
TRY	20140623M_SC_RKO_TRY_FR08	20140623M_SC_RKO_TRY_FR08	controllerType=0 controllerNumber=1 scan=8424	1317.68891912134	1317.68899504069	7.59193437716021e-05	2	1	1295.08212	AADTQVSETLKR	NA	1	1	1	NP_006827.1	1	0.000417877794483901	2
TRY	20140623M_SC_RKO_TRY_FR08	20140623M_SC_RKO_TRY_FR08	controllerType=0 controllerNumber=1 scan=8430	1085.58408569211	1085.58122707132	-0.00285862078999344	2	1	1295.85582	KYEPPVPTR	NA	1	1	1	NP_002793.2	1	0.000508906791084674	2
TRY	20140623M_SC_RKO_TRY_FR08	20140623M_SC_RKO_TRY_FR08	controllerType=0 controllerNumber=1 scan=8431	1321.60618807308	1321.60726257355	0.00107450047698876	3	1	1295.92662	KDNDFIYHDR	NA	1	1	1	NP_001155901.1	1	0.000750668990134288	2
TRY	20140623M_SC_RKO_TRY_FR08	20140623M_SC_RKO_TRY_FR08	controllerType=0 controllerNumber=1 scan=8432	718.386110811652	718.386102383104	-8.42854808524862e-06	2	1	1295.99736	GDSLSLK	NA	0	1	1	NP_001102.2	3	0.0101922659053049	2
TRY	20140623M_SC_RKO_TRY_FR08	20140623M_SC_RKO_TRY_FR08	controllerType=0 controllerNumber=1 scan=8437	1294.59424460382	1294.59829741774	0.00405281391999779	3	1	1296.40782	SSDVSWSDTRR	NA	1	1	1	NP_001035095.1	2	0.000786119596061886	2
TRY	20140623M_SC_RKO_TRY_FR08	20140623M_SC_RKO_TRY_FR08	controllerType=0 controllerNumber=1 scan=8438	1463.72630634887	1463.72565265494	-0.000653693931781163	2	1	1296.51846	LDPHNHVLYSNR	NA	0	1	1	NP_006810.1	1	0.000435498839236128	2
TRY	20140623M_SC_RKO_TRY_FR08	20140623M_SC_RKO_TRY_FR08	controllerType=0 controllerNumber=1 scan=8443	936.46643081367	936.46636680114	-6.40125300606087e-05	2	1	1297.18062	AEPLNSVAH	NA	0	1	1	NP_057284.1	1	0.00728554990713772	2
TRY	20140623M_SC_RKO_TRY_FR08	20140623M_SC_RKO_TRY_FR08	controllerType=0 controllerNumber=1 scan=8444	1463.72706799471	1463.72717594662	0.000107951909058102	3	1	1297.2513	LDPHNHVLYSNR	NA	0	1	1	NP_006810.1	1	0.000735553958758597	2
TRY	20140623M_SC_RKO_TRY_FR08	20140623M_SC_RKO_TRY_FR08	controllerType=0 controllerNumber=1 scan=8449	1321.60508067103	1321.60504776946	-3.29015720126336e-05	2	1	1297.71534	KDNDFIYHDR	NA	1	1	1	NP_001155901.1	1	0.00033529990269977	2
TRY	20140623M_SC_RKO_TRY_FR08	20140623M_SC_RKO_TRY_FR08	controllerType=0 controllerNumber=1 scan=8451	1227.60401100587	1227.58725837494	-0.0167526309280674	2	1	1297.93446	AGASIPSSGAASPR	NA	0	1	1	NP_065897.1	1	0.000505372578072425	2
TRY	20140623M_SC_RKO_TRY_FR08	20140623M_SC_RKO_TRY_FR08	controllerType=0 controllerNumber=1 scan=8453	1055.57261173814	1055.57286659508	0.000254856937999648	2	1	1298.30748	LQAEAQQLR	NA	0	1	1	NP_008996.1	1	0.000511042137819543	2
TRY	20140623M_SC_RKO_TRY_FR08	20140623M_SC_RKO_TRY_FR08	controllerType=0 controllerNumber=1 scan=8455	1202.64837203574	1202.65597327407	0.00760123833606485	2	1	1298.48784	VTGPPPGTPQPR	NA	0	1	1	NP_001034966.1	2	0.0103022390153275	2
TRY	20140623M_SC_RKO_TRY_FR08	20140623M_SC_RKO_TRY_FR08	controllerType=0 controllerNumber=1 scan=8456	833.427857491086	833.427396576272	-0.000460914813970703	2	1	1298.55846	AYGPGLEK	NA	0	1	1	NP_001157791.1	4	0.00175982847930713	2
TRY	20140623M_SC_RKO_TRY_FR08	20140623M_SC_RKO_TRY_FR08	controllerType=0 controllerNumber=1 scan=8464	1217.56885529614	1217.57004505698	0.00118976084172573	2	1	1299.1632	QLPAHDQDPSK	-17.026549@0	0	1	1	NP_690042.1	2	0.000417048960166443	2
TRY	20140623M_SC_RKO_TRY_FR08	20140623M_SC_RKO_TRY_FR08	controllerType=0 controllerNumber=1 scan=8466	1366.67075725363	1366.66865572046	-0.00210153317220829	2	1	1299.53724	VSSVPNTSQSYAK	NA	0	1	1	NP_115558.3	1	0.000449738045881513	2
TRY	20140623M_SC_RKO_TRY_FR08	20140623M_SC_RKO_TRY_FR08	controllerType=0 controllerNumber=1 scan=8471	1267.65163979725	1267.6512158293	-0.000423967951064697	3	1	1299.96936	HTVDDGLDIRK	NA	1	1	1	NP_060918.2	1	0.00066317375728685	2
TRY	20140623M_SC_RKO_TRY_FR08	20140623M_SC_RKO_TRY_FR08	controllerType=0 controllerNumber=1 scan=8479	1247.59231898251	1247.59180336182	-0.000515620688020135	2	1	1300.80954	IGTGGQVVDCSR	57.021464@9	0	1	1	NP_073576.1	1	0.000460445131696723	2
TRY	20140623M_SC_RKO_TRY_FR08	20140623M_SC_RKO_TRY_FR08	controllerType=0 controllerNumber=1 scan=8480	1522.77357769038	1522.77318556585	-0.000392124522932136	3	1	1300.91898	IQDKEGIPPDQQR	NA	1	1	1	NP_001170884.1	6	0.00585538100112328	2
TRY	20140623M_SC_RKO_TRY_FR08	20140623M_SC_RKO_TRY_FR08	controllerType=0 controllerNumber=1 scan=8482	1362.72499558602	1362.72442811275	-0.000567473277214958	3	1	1301.0982	VARPLPAEEPER	NA	1	1	1	NP_001124295.1	1	0.000663484555332469	2
TRY	20140623M_SC_RKO_TRY_FR08	20140623M_SC_RKO_TRY_FR08	controllerType=0 controllerNumber=1 scan=8484	1529.68961644028	1529.68997897306	0.000362532781082336	3	1	1301.23974	AAHSEGNTTAGLDMR	NA	0	1	1	NP_006422.1	1	0.00153354157239325	2
TRY	20140623M_SC_RKO_TRY_FR08	20140623M_SC_RKO_TRY_FR08	controllerType=0 controllerNumber=1 scan=8485	1267.65175906292	1267.65145436063	-0.000304702283983715	2	1	1301.33796	HTVDDGLDIRK	NA	1	1	1	NP_060918.2	1	0.000407065150702016	2
TRY	20140623M_SC_RKO_TRY_FR08	20140623M_SC_RKO_TRY_FR08	controllerType=0 controllerNumber=1 scan=8486	1650.79352512193	1650.79088842386	-0.00263669806918188	3	1	1301.44308	HQQALEVVNNNEEK	NA	0	1	1	NP_078859.2	2	0.000781731341190738	2
TRY	20140623M_SC_RKO_TRY_FR08	20140623M_SC_RKO_TRY_FR08	controllerType=0 controllerNumber=1 scan=8489	1108.57660967238	1108.57678013866	0.000170466281815607	2	1	1301.65734	ETAEAYLGKK	NA	1	1	1	NP_005338.1	1	0.00299387188171601	2
TRY	20140623M_SC_RKO_TRY_FR08	20140623M_SC_RKO_TRY_FR08	controllerType=0 controllerNumber=1 scan=8492	742.422470241428	742.422435736356	-3.45050721080042e-05	2	1	1302.10338	GITVPEK	NA	0	1	1	NP_006504.2	1	0.0145029233595615	2
TRY	20140623M_SC_RKO_TRY_FR08	20140623M_SC_RKO_TRY_FR08	controllerType=0 controllerNumber=1 scan=8494	1358.67698528879	1358.67496378038	-0.00202150841005277	2	1	1302.26958	SGAQASSTPLSPTR	NA	0	1	1	NP_733821.1	1	0.000424624705106187	2
TRY	20140623M_SC_RKO_TRY_FR08	20140623M_SC_RKO_TRY_FR08	controllerType=0 controllerNumber=1 scan=8495	1139.6304113411	1139.63095092211	0.000539581003977219	3	1	1302.3402	VDKGGDPALIR	NA	1	1	1	NP_006504.2	1	0.000789034871914618	2
TRY	20140623M_SC_RKO_TRY_FR08	20140623M_SC_RKO_TRY_FR08	controllerType=0 controllerNumber=1 scan=8496	1159.56260975812	1159.56303339084	0.00042363271791146	2	1	1302.411	HLTYENVER	NA	0	1	1	NP_004209.2	1	0.000451517858876147	2
TRY	20140623M_SC_RKO_TRY_FR08	20140623M_SC_RKO_TRY_FR08	controllerType=0 controllerNumber=1 scan=8497	1159.56146835681	1159.56075058823	-0.000717768587037426	3	1	1302.48174	HLTYENVER	NA	0	1	1	NP_004209.2	1	0.010474170100882	2
TRY	20140623M_SC_RKO_TRY_FR08	20140623M_SC_RKO_TRY_FR08	controllerType=0 controllerNumber=1 scan=8498	1137.49140018824	1137.49212238248	0.000722194237823715	2	1	1302.55248	CCTESLVNR	57.021464@0,57.021464@1	0	1	1	NP_000468.1	1	0.000480501001179195	2
TRY	20140623M_SC_RKO_TRY_FR08	20140623M_SC_RKO_TRY_FR08	controllerType=0 controllerNumber=1 scan=8499	1042.53360836606	1042.53370497322	9.66071609127539e-05	3	1	1302.62322	TFVEKYEK	NA	1	1	1	NP_008996.1	1	0.00598729680270268	2
TRY	20140623M_SC_RKO_TRY_FR08	20140623M_SC_RKO_TRY_FR08	controllerType=0 controllerNumber=1 scan=8500	959.47185017439	959.47245449568	0.000604321289984	2	1	1302.69384	YHIGDEVK	NA	0	1	1	NP_055791.1	1	0.00052918950766279	2
TRY	20140623M_SC_RKO_TRY_FR08	20140623M_SC_RKO_TRY_FR08	controllerType=0 controllerNumber=1 scan=8503	1231.6152131373	1231.61474801569	-0.000465121604065644	2	1	1302.94284	STESLQANVQR	NA	0	1	1	NP_150254.1	2	0.000445538117786895	2
TRY	20140623M_SC_RKO_TRY_FR08	20140623M_SC_RKO_TRY_FR08	controllerType=0 controllerNumber=1 scan=8507	1214.66238289898	1214.66286562797	0.000482728984025016	2	1	1303.45722	ASREEILAQAK	NA	1	1	1	NP_002464.1	1	0.000392112480344142	2
TRY	20140623M_SC_RKO_TRY_FR08	20140623M_SC_RKO_TRY_FR08	controllerType=0 controllerNumber=1 scan=8509	913.498042175524	913.497955045448	-8.71300760536542e-05	2	1	1303.5987	ADLQAAAVR	NA	0	1	1	XP_001126758.1	2	0.00047793587907453	2
TRY	20140623M_SC_RKO_TRY_FR08	20140623M_SC_RKO_TRY_FR08	controllerType=0 controllerNumber=1 scan=8510	1042.53395790463	1042.53440405036	0.000446145731984871	2	1	1303.6695	TFVEKYEK	NA	1	1	1	NP_008996.1	1	0.000469350184521578	2
TRY	20140623M_SC_RKO_TRY_FR08	20140623M_SC_RKO_TRY_FR08	controllerType=0 controllerNumber=1 scan=8512	981.43447122537	981.43512768504	0.000656459669926335	2	1	1303.81086	NYLGAECR	57.021464@6	0	1	1	NP_001243194.1	2	0.0103284515904492	2
TRY	20140623M_SC_RKO_TRY_FR08	20140623M_SC_RKO_TRY_FR08	controllerType=0 controllerNumber=1 scan=8514	1036.52844233187	1036.52672694823	-0.00171538363406398	2	1	1303.95234	TTYGGAAAAVR	NA	0	1	1	NP_005115.2	1	0.00049602093726775	2
TRY	20140623M_SC_RKO_TRY_FR08	20140623M_SC_RKO_TRY_FR08	controllerType=0 controllerNumber=1 scan=8522	1263.64695233767	1263.64798892053	0.00103658286616337	2	1	1304.78058	KGDEYIINGQK	NA	1	1	1	NP_001120800.1	2	0.000277442854588991	2
TRY	20140623M_SC_RKO_TRY_FR08	20140623M_SC_RKO_TRY_FR08	controllerType=0 controllerNumber=1 scan=8523	989.456975960276	989.457293499152	0.000317538875947321	2	1	1304.85138	TTTWNDPR	NA	0	1	1	NP_004272.2	1	0.00153751751500246	2
TRY	20140623M_SC_RKO_TRY_FR08	20140623M_SC_RKO_TRY_FR08	controllerType=0 controllerNumber=1 scan=8527	1029.4449676522	1029.44622455439	0.0012569021962463	2	1	1305.17448	SSFTVDCSK	57.021464@6	0	1	1	NP_001104026.1	2	0.00149028663273894	2
TRY	20140623M_SC_RKO_TRY_FR08	20140623M_SC_RKO_TRY_FR08	controllerType=0 controllerNumber=1 scan=8528	787.419714029522	787.420611706944	0.000897677421903609	2	1	1305.24522	DALSGAVR	NA	0	1	1	NP_003950.1	1	0.0143572500877838	2
TRY	20140623M_SC_RKO_TRY_FR08	20140623M_SC_RKO_TRY_FR08	controllerType=0 controllerNumber=1 scan=8531	1214.66272192948	1214.66354368896	0.000821759478867534	3	1	1305.68898	ASREEILAQAK	NA	1	1	1	NP_002464.1	1	0.000772988502714009	2
TRY	20140623M_SC_RKO_TRY_FR08	20140623M_SC_RKO_TRY_FR08	controllerType=0 controllerNumber=1 scan=8533	1145.63087253275	1145.6325420074	0.0016694746518624	2	1	1305.86922	TKDGVVEITGK	NA	1	1	1	NP_001531.1	1	0.000416295439202793	2
TRY	20140623M_SC_RKO_TRY_FR08	20140623M_SC_RKO_TRY_FR08	controllerType=0 controllerNumber=1 scan=8534	858.455297621966	858.454665104032	-0.000632517933922827	2	1	1305.93996	GAVDQLTR	NA	0	1	1	NP_000593.1	1	0.00324226755119257	2
TRY	20140623M_SC_RKO_TRY_FR08	20140623M_SC_RKO_TRY_FR08	controllerType=0 controllerNumber=1 scan=8539	1107.66389157692	1107.68774063794	0.0238490610199733	2	1	1306.31424	RLPPQQIEK	NA	1	1	1	NP_004921.1	1	0.0137156881867976	2
TRY	20140623M_SC_RKO_TRY_FR08	20140623M_SC_RKO_TRY_FR08	controllerType=0 controllerNumber=1 scan=8546	1296.60936139489	1296.60885819027	-0.000503204614005881	2	1	1307.18106	NEEPYGHLNPK	NA	0	1	1	NP_060895.1	1	0.000493069599980129	2
TRY	20140623M_SC_RKO_TRY_FR08	20140623M_SC_RKO_TRY_FR08	controllerType=0 controllerNumber=1 scan=8547	851.41318941428	851.41264785436	-0.000541559919952306	2	1	1307.25186	ADYNLTR	NA	0	1	1	NP_006286.1	1	0.00337772969989794	2
TRY	20140623M_SC_RKO_TRY_FR08	20140623M_SC_RKO_TRY_FR08	controllerType=0 controllerNumber=1 scan=8548	891.456535450512	891.456806410124	0.00027095961206669	2	1	1307.3226	RDEFLGR	NA	1	1	1	NP_001245321.1	1	0.000471267176329974	2
TRY	20140623M_SC_RKO_TRY_FR08	20140623M_SC_RKO_TRY_FR08	controllerType=0 controllerNumber=1 scan=8549	1167.66007751492	1167.65898314134	-0.00109437358196374	3	1	1307.39334	TADGIVSHLKK	NA	1	1	1	NP_005304.3	1	0.00893835939276137	2
TRY	20140623M_SC_RKO_TRY_FR08	20140623M_SC_RKO_TRY_FR08	controllerType=0 controllerNumber=1 scan=8550	1145.63092344474	1145.63264383139	0.00172038664300089	3	1	1307.46396	TKDGVVEITGK	NA	1	1	1	NP_001531.1	1	0.00213605331099084	2
TRY	20140623M_SC_RKO_TRY_FR08	20140623M_SC_RKO_TRY_FR08	controllerType=0 controllerNumber=1 scan=8551	917.470954584693	917.469994614286	-0.000959970407052424	3	1	1307.5347	FRDPDLR	NA	1	1	1	NP_001076048.1	2	0.0104228384424706	2
TRY	20140623M_SC_RKO_TRY_FR08	20140623M_SC_RKO_TRY_FR08	controllerType=0 controllerNumber=1 scan=8560	842.392169342778	842.392071434956	-9.79078221234886e-05	2	1	1308.45672	TEQFYR	NA	0	1	1	NP_056474.2	1	0.00357357181256159	2
TRY	20140623M_SC_RKO_TRY_FR08	20140623M_SC_RKO_TRY_FR08	controllerType=0 controllerNumber=1 scan=8561	882.49227441264	882.49223317908	-4.12335600685765e-05	2	1	1308.52746	VGQDPVLR	NA	0	1	1	NP_001243442.1	5	0.000505405104937291	2
TRY	20140623M_SC_RKO_TRY_FR08	20140623M_SC_RKO_TRY_FR08	controllerType=0 controllerNumber=1 scan=8563	1050.53301322296	1050.53145205453	-0.00156116843595555	2	1	1308.69924	VQAEYNSIK	NA	0	1	1	NP_001073141.1	2	0.00442089626730325	2
TRY	20140623M_SC_RKO_TRY_FR08	20140623M_SC_RKO_TRY_FR08	controllerType=0 controllerNumber=1 scan=8565	1380.68552435414	1380.66007308067	-0.0254512734638865	2	1	1308.9186	QGLQTTQAHLER	NA	0	1	1	NP_056450.2	1	0.0045506962390346	2
TRY	20140623M_SC_RKO_TRY_FR08	20140623M_SC_RKO_TRY_FR08	controllerType=0 controllerNumber=1 scan=8570	1643.78987414363	1643.78940012666	-0.000474016967928037	4	1	1309.58238	QEYDESGPSIVHRK	NA	1	1	1	XP_934799.2	7	0.00452568022086206	2
TRY	20140623M_SC_RKO_TRY_FR08	20140623M_SC_RKO_TRY_FR08	controllerType=0 controllerNumber=1 scan=8573	1340.60996153748	1340.60899584295	-0.00096569452307449	3	1	1309.83624	ASNGDAWVEAHGK	NA	0	1	1	NP_004125.3	1	0.00076281133913603	2
TRY	20140623M_SC_RKO_TRY_FR08	20140623M_SC_RKO_TRY_FR08	controllerType=0 controllerNumber=1 scan=8576	1380.71004498514	1380.70911434268	-0.000930642461071329	3	1	1310.04834	QGLQTTQAHLER	NA	0	1	1	NP_056450.2	1	0.000751043298261354	2
TRY	20140623M_SC_RKO_TRY_FR08	20140623M_SC_RKO_TRY_FR08	controllerType=0 controllerNumber=1 scan=8578	2004.05089413248	2004.03778443956	-0.0131096929201249	4	1	1310.21682	LKGQDPGAPQLQSESKPPK	NA	2	1	1	NP_056405.2	2	0.0043019773058702	2
TRY	20140623M_SC_RKO_TRY_FR08	20140623M_SC_RKO_TRY_FR08	controllerType=0 controllerNumber=1 scan=8584	1038.56898966781	1038.56701943791	-0.00197022989414108	3	1	1310.95008	APDVDIKGPK	NA	1	1	1	NP_001611.1	1	0.00092391525291617	2
TRY	20140623M_SC_RKO_TRY_FR08	20140623M_SC_RKO_TRY_FR08	controllerType=0 controllerNumber=1 scan=8585	1643.79131183009	1643.79227549958	0.000963669491056862	3	1	1311.03846	QEYDESGPSIVHRK	NA	1	1	1	XP_934799.2	7	0.000757287647421059	2
TRY	20140623M_SC_RKO_TRY_FR08	20140623M_SC_RKO_TRY_FR08	controllerType=0 controllerNumber=1 scan=8586	1340.60974578337	1340.60856433474	-0.00118144862790359	2	1	1311.1092	ASNGDAWVEAHGK	NA	0	1	1	NP_004125.3	1	0.000311621969782049	2
TRY	20140623M_SC_RKO_TRY_FR08	20140623M_SC_RKO_TRY_FR08	controllerType=0 controllerNumber=1 scan=8587	946.450031248308	946.449217734616	-0.000813513691809931	2	1	1311.18	VTEQEWR	NA	0	1	1	NP_001825.1	2	0.0103634928587862	2
TRY	20140623M_SC_RKO_TRY_FR08	20140623M_SC_RKO_TRY_FR08	controllerType=0 controllerNumber=1 scan=8588	985.518761749116	985.518264820032	-0.00049692908396537	2	1	1311.25074	VAEQVGIDR	NA	0	1	1	NP_009097.2	2	0.00048711857053278	2
TRY	20140623M_SC_RKO_TRY_FR08	20140623M_SC_RKO_TRY_FR08	controllerType=0 controllerNumber=1 scan=8590	1215.58649128511	1215.58458169431	-0.00190959079509412	3	1	1311.3921	QVDYEINAHK	NA	0	1	1	NP_859076.3	2	0.00281400324316502	2
TRY	20140623M_SC_RKO_TRY_FR08	20140623M_SC_RKO_TRY_FR08	controllerType=0 controllerNumber=1 scan=8593	956.564569478594	956.563658367888	-0.000911110706056206	2	1	1311.60432	KIEAEIVR	NA	1	1	1	NP_003892.2	1	0.00947714767136417	2
TRY	20140623M_SC_RKO_TRY_FR08	20140623M_SC_RKO_TRY_FR08	controllerType=0 controllerNumber=1 scan=8596	1879.96354737944	1879.96582467047	0.00227729103517049	3	1	1312.04802	RADLNQGIGEPQSPSRR	NA	2	1	1	NP_077305.2	1	0.00075446738510653	2
TRY	20140623M_SC_RKO_TRY_FR08	20140623M_SC_RKO_TRY_FR08	controllerType=0 controllerNumber=1 scan=8599	728.417623926244	728.417159781888	-0.000464144356101315	2	1	1312.29798	AEIQIR	NA	0	1	1	NP_001001975.1	2	0.0143086062155263	2
TRY	20140623M_SC_RKO_TRY_FR08	20140623M_SC_RKO_TRY_FR08	controllerType=0 controllerNumber=1 scan=8599	728.417623926244	728.417159781888	-0.000464144356101315	2	1	1312.29798	AELQLR	NA	0	1	1	NP_056056.2	4	0.0143086062155263	2
TRY	20140623M_SC_RKO_TRY_FR08	20140623M_SC_RKO_TRY_FR08	controllerType=0 controllerNumber=1 scan=8602	1073.59608477509	1073.59532925298	-0.000755522112058316	3	1	1312.51008	VSELKEELK	NA	1	1	1	NP_114032.2	2	0.00389218373625822	2
TRY	20140623M_SC_RKO_TRY_FR08	20140623M_SC_RKO_TRY_FR08	controllerType=0 controllerNumber=1 scan=8607	1238.68964611798	1238.69223994797	0.00259382998387991	2	1	1313.01738	KEETQPPVALK	NA	1	1	1	NP_056455.3	2	0.000386472385679641	2
TRY	20140623M_SC_RKO_TRY_FR08	20140623M_SC_RKO_TRY_FR08	controllerType=0 controllerNumber=1 scan=8616	1235.63862948945	1235.6374912345	-0.00113825494986486	3	1	1313.91696	VITEEEKNFK	NA	1	1	1	NP_150254.1	2	0.00443606989603353	2
TRY	20140623M_SC_RKO_TRY_FR08	20140623M_SC_RKO_TRY_FR08	controllerType=0 controllerNumber=1 scan=8618	1041.49070384234	1041.49007804008	-0.0006258022590373	3	1	1314.05844	DCQLLEHK	57.021464@1	0	1	1	NP_148980.2	4	0.0131611529080075	2
TRY	20140623M_SC_RKO_TRY_FR08	20140623M_SC_RKO_TRY_FR08	controllerType=0 controllerNumber=1 scan=8622	1041.49296083658	1041.49459202857	0.00163119198396089	2	1	1314.6051	DCQLLEHK	57.021464@1	0	1	1	NP_148980.2	4	0.000508258896010844	2
TRY	20140623M_SC_RKO_TRY_FR08	20140623M_SC_RKO_TRY_FR08	controllerType=0 controllerNumber=1 scan=8625	1741.80040900521	1741.79884253101	-0.00156647419316869	3	1	1314.8571	ITPAHDQNDYEVGQR	NA	0	1	1	NP_006286.1	1	0.000756063229997327	2
TRY	20140623M_SC_RKO_TRY_FR08	20140623M_SC_RKO_TRY_FR08	controllerType=0 controllerNumber=1 scan=8626	1284.59165045894	1284.59119459617	-0.000455862764965786	3	1	1314.92784	KYPEAAACYGR	57.021464@7	1	1	1	NP_005852.2	1	0.000750367721322777	2
TRY	20140623M_SC_RKO_TRY_FR08	20140623M_SC_RKO_TRY_FR08	controllerType=0 controllerNumber=1 scan=8627	1310.6472996979	1310.64795535949	0.00065566159582886	3	1	1314.99846	QSPVDIDTHTAK	NA	0	1	1	NP_000058.1	1	0.000759389463294822	2
TRY	20140623M_SC_RKO_TRY_FR08	20140623M_SC_RKO_TRY_FR08	controllerType=0 controllerNumber=1 scan=8635	1073.60544706624	1073.61405383528	0.00860676903994317	2	1	1315.95114	VSELKEELK	NA	1	1	1	NP_114032.2	2	0.000443918532608452	2
TRY	20140623M_SC_RKO_TRY_FR08	20140623M_SC_RKO_TRY_FR08	controllerType=0 controllerNumber=1 scan=8640	986.48336954515	986.4845941999	0.00122465475010358	2	1	1316.34288	DFAPPGQQK	NA	0	1	1	NP_076997.1	1	0.0135642142079707	2
TRY	20140623M_SC_RKO_TRY_FR08	20140623M_SC_RKO_TRY_FR08	controllerType=0 controllerNumber=1 scan=8641	1108.54046421767	1108.54087473554	0.000410517867749149	2	1	1316.4135	LTQEETNFK	NA	0	1	1	NP_001002800.1	2	0.00325317153647226	2
TRY	20140623M_SC_RKO_TRY_FR08	20140623M_SC_RKO_TRY_FR08	controllerType=0 controllerNumber=1 scan=8642	1062.50139670765	1062.5012334354	-0.000163272249892543	2	1	1316.48424	ALETCGGDLK	57.021464@4	0	1	1	NP_005717.3	1	0.000493484954436047	2
TRY	20140623M_SC_RKO_TRY_FR08	20140623M_SC_RKO_TRY_FR08	controllerType=0 controllerNumber=1 scan=8643	1836.82661706412	1836.81414486104	-0.012472203082325	3	1	1316.59434	KPSTSGQNFHSDVDYR	NA	1	1	1	NP_001096123.1	1	0.000670513650709352	2
TRY	20140623M_SC_RKO_TRY_FR08	20140623M_SC_RKO_TRY_FR08	controllerType=0 controllerNumber=1 scan=8645	1741.80544706624	1741.80891865308	0.00347158684007809	2	1	1316.81346	ITPAHDQNDYEVGQR	NA	0	1	1	NP_006286.1	1	0.000295176211750354	2
TRY	20140623M_SC_RKO_TRY_FR08	20140623M_SC_RKO_TRY_FR08	controllerType=0 controllerNumber=1 scan=8650	899.46544706624	899.45964827938	-0.00579878686005486	2	1	1317.39858	GNVDISAPK	NA	0	1	1	NP_001611.1	1	0.00439297437237852	2
TRY	20140623M_SC_RKO_TRY_FR08	20140623M_SC_RKO_TRY_FR08	controllerType=0 controllerNumber=1 scan=8651	771.459890059364	771.459492882428	-0.000397176935962307	2	1	1317.46932	IGVITNR	NA	0	1	1	NP_000998.1	1	0.00251413631014075	2
TRY	20140623M_SC_RKO_TRY_FR08	20140623M_SC_RKO_TRY_FR08	controllerType=0 controllerNumber=1 scan=8655	1005.53470042804	1005.53516081568	0.000460387638099746	2	1	1317.77808	TIVSSEVSGK	NA	0	1	1	NP_006210.1	1	0.00293538297073857	2
TRY	20140623M_SC_RKO_TRY_FR08	20140623M_SC_RKO_TRY_FR08	controllerType=0 controllerNumber=1 scan=8658	1381.59830569162	1381.59214946124	-0.00615623038197555	2	1	1318.10586	FRDQDLASCDR	57.021464@8	1	1	1	NP_001231513.1	2	0.000422311045002368	2
TRY	20140623M_SC_RKO_TRY_FR08	20140623M_SC_RKO_TRY_FR08	controllerType=0 controllerNumber=1 scan=8661	973.48544706624	973.49454585008	0.00909878384004514	2	1	1318.58928	GGCNINAIR	57.021464@2	0	1	1	NP_115593.3	1	0.00155475140240112	2
TRY	20140623M_SC_RKO_TRY_FR08	20140623M_SC_RKO_TRY_FR08	controllerType=0 controllerNumber=1 scan=8664	842.460779794128	842.460544070456	-0.000235723671949017	2	1	1318.87812	DAIAQAVR	NA	0	1	1	NP_001128527.1	2	0.000528062578109974	2
TRY	20140623M_SC_RKO_TRY_FR08	20140623M_SC_RKO_TRY_FR08	controllerType=0 controllerNumber=1 scan=8665	1235.6395599248	1235.6393521052	-0.000207819601882875	2	1	1318.94886	VITEEEKNFK	NA	1	1	1	NP_150254.1	2	0.000454917727229311	2
TRY	20140623M_SC_RKO_TRY_FR08	20140623M_SC_RKO_TRY_FR08	controllerType=0 controllerNumber=1 scan=8666	1381.60159015241	1381.59871838282	-0.00287176958886448	3	1	1319.01948	FRDQDLASCDR	57.021464@8	1	1	1	NP_001231513.1	2	0.0021932006017797	2
TRY	20140623M_SC_RKO_TRY_FR08	20140623M_SC_RKO_TRY_FR08	controllerType=0 controllerNumber=1 scan=8667	963.46605177098	963.46594306676	-0.00010870421999698	2	1	1319.09022	TSDQTWVK	NA	0	1	1	NP_001367.2	1	0.000526286826835761	2
TRY	20140623M_SC_RKO_TRY_FR08	20140623M_SC_RKO_TRY_FR08	controllerType=0 controllerNumber=1 scan=8674	997.519040461564	997.518822244928	-0.000218216635971658	2	1	1319.922	NIGVDNPAAK	NA	0	1	1	NP_006422.1	1	0.000526434051331233	2
TRY	20140623M_SC_RKO_TRY_FR08	20140623M_SC_RKO_TRY_FR08	controllerType=0 controllerNumber=1 scan=8675	834.435828957102	834.448090535204	0.0122615781020841	2	1	1320.03048	TPADIYR	NA	0	1	1	NP_003787.2	1	0.00861637825030095	2
TRY	20140623M_SC_RKO_TRY_FR08	20140623M_SC_RKO_TRY_FR08	controllerType=0 controllerNumber=1 scan=8685	1270.60837567213	1270.60793232585	-0.000443346274096257	2	1	1321.07922	CAPSAGSPAAAVGR	57.021464@0	0	1	1	NP_062552.2	1	0.000444201336377494	2
TRY	20140623M_SC_RKO_TRY_FR08	20140623M_SC_RKO_TRY_FR08	controllerType=0 controllerNumber=1 scan=8690	871.476935426762	871.477539622524	0.000604195762093696	2	1	1321.70346	AVVVVDDR	NA	0	1	1	NP_001035879.1	1	0.000523270053908222	2
TRY	20140623M_SC_RKO_TRY_FR08	20140623M_SC_RKO_TRY_FR08	controllerType=0 controllerNumber=1 scan=8694	1646.80424817445	1646.807249151	0.00300097654894671	3	1	1321.98648	EAVLSNQRPGYGDNK	NA	1	1	1	NP_076922.1	1	0.00071053671182784	2
TRY	20140623M_SC_RKO_TRY_FR08	20140623M_SC_RKO_TRY_FR08	controllerType=0 controllerNumber=1 scan=8698	2062.98495865278	2062.98448110077	-0.000477552016945992	3	1	1322.37648	QLQPSRPGPGECTLDHGSK	57.021464@11	1	1	1	NP_038460.4	1	0.000722633140348666	2
TRY	20140623M_SC_RKO_TRY_FR08	20140623M_SC_RKO_TRY_FR08	controllerType=0 controllerNumber=1 scan=8700	1090.56118500817	1090.56051824194	-0.000666766230096982	2	1	1322.74992	TTEVTGTGLGR	NA	0	1	1	NP_056261.4	1	0.00356212595694726	2
TRY	20140623M_SC_RKO_TRY_FR08	20140623M_SC_RKO_TRY_FR08	controllerType=0 controllerNumber=1 scan=8703	1184.60464538773	1184.60557418636	0.000928798632003236	2	1	1323.0795	VQLSGPQEAEK	NA	0	1	1	NP_001186054.1	2	0.000983443325673822	2
TRY	20140623M_SC_RKO_TRY_FR08	20140623M_SC_RKO_TRY_FR08	controllerType=0 controllerNumber=1 scan=8718	1761.90141723949	1761.90187323647	0.000455996985692764	3	1	1324.72962	RLQAAYAGDKADDIQK	NA	2	0	1	NP_842565.2	2	0.013074511865415	1
TRY	20140623M_SC_RKO_TRY_FR08	20140623M_SC_RKO_TRY_FR08	controllerType=0 controllerNumber=1 scan=8719	1369.67426032542	1369.67128771623	-0.0029726091838711	2	1	1324.8402	EIRPQDCPISR	57.021464@6	1	1	1	NP_803183.1	3	0.00176322719225672	2
TRY	20140623M_SC_RKO_TRY_FR08	20140623M_SC_RKO_TRY_FR08	controllerType=0 controllerNumber=1 scan=8720	1141.63322586057	1141.63216328515	-0.00106257542711319	3	1	1324.94874	VDEKPSLGAVK	NA	1	1	1	NP_037450.2	1	0.000792770759312268	2
TRY	20140623M_SC_RKO_TRY_FR08	20140623M_SC_RKO_TRY_FR08	controllerType=0 controllerNumber=1 scan=8726	1207.58337564975	1207.5834358015	6.01517519953632e-05	2	1	1325.70978	DLQQYQSQAK	NA	0	1	1	NP_004883.3	1	0.000511530316627392	2
TRY	20140623M_SC_RKO_TRY_FR08	20140623M_SC_RKO_TRY_FR08	controllerType=0 controllerNumber=1 scan=8728	1037.55678215064	1037.55177210638	-0.00501004425996143	2	1	1325.88996	SGQQIVGPPR	NA	0	1	1	NP_001193665.1	2	0.000494839466748518	2
TRY	20140623M_SC_RKO_TRY_FR08	20140623M_SC_RKO_TRY_FR08	controllerType=0 controllerNumber=1 scan=8729	941.529654425514	941.529879417028	0.000224991513846362	2	1	1325.96076	VAVQGDVVR	NA	0	1	1	NP_004437.2	1	0.00175387386893839	2
TRY	20140623M_SC_RKO_TRY_FR08	20140623M_SC_RKO_TRY_FR08	controllerType=0 controllerNumber=1 scan=8731	1484.71172457316	1484.71274829021	0.00102371705588666	3	1	1326.10224	NIIHGSDSVESAEK	NA	0	1	1	NP_937818.1	2	0.000785414593976106	2
TRY	20140623M_SC_RKO_TRY_FR08	20140623M_SC_RKO_TRY_FR08	controllerType=0 controllerNumber=1 scan=8741	1101.58547702371	1101.58909511243	0.00361808871389258	2	1	1327.27848	REELAPYPK	NA	1	1	1	NP_001161461.1	6	0.00051997547075592	2
TRY	20140623M_SC_RKO_TRY_FR08	20140623M_SC_RKO_TRY_FR08	controllerType=0 controllerNumber=1 scan=8743	884.472526854648	884.473473505196	0.000946650547916761	2	1	1327.41996	ATGLGPVDR	NA	0	1	1	NP_036525.1	1	0.00190730175508641	2
TRY	20140623M_SC_RKO_TRY_FR08	20140623M_SC_RKO_TRY_FR08	controllerType=0 controllerNumber=1 scan=8744	1745.82324147997	1745.82444074044	0.00119926046909313	3	1	1327.49076	SPSDEYKDNLHQVSK	NA	1	1	1	NP_057267.2	1	0.000578653630485268	2
TRY	20140623M_SC_RKO_TRY_FR08	20140623M_SC_RKO_TRY_FR08	controllerType=0 controllerNumber=1 scan=8749	1484.71102852371	1484.71135619131	0.000327667605915849	2	1	1327.97208	NIIHGSDSVESAEK	NA	0	1	1	NP_937818.1	2	0.000217924166125166	2
TRY	20140623M_SC_RKO_TRY_FR08	20140623M_SC_RKO_TRY_FR08	controllerType=0 controllerNumber=1 scan=8750	1262.6647948443	1262.66768951861	0.00289467430388868	2	1	1328.08158	IAENPANPPVGGK	NA	0	1	1	NP_001162578.1	2	0.000445633017741157	2
TRY	20140623M_SC_RKO_TRY_FR08	20140623M_SC_RKO_TRY_FR08	controllerType=0 controllerNumber=1 scan=8752	891.457419962322	891.458575332244	0.00115536992200305	2	1	1328.45568	QHIDAVAR	-17.026549@0	0	1	1	NP_065147.1	1	0.00050027247773746	2
TRY	20140623M_SC_RKO_TRY_FR08	20140623M_SC_RKO_TRY_FR08	controllerType=0 controllerNumber=1 scan=8754	1374.58690844195	1374.5864020096	-0.000506432348174712	2	1	1328.67462	FRCEDGETFSK	57.021464@2	1	1	1	NP_001545.2	1	0.0100746527925204	2
TRY	20140623M_SC_RKO_TRY_FR08	20140623M_SC_RKO_TRY_FR08	controllerType=0 controllerNumber=1 scan=8755	854.461808708994	854.462601900188	0.000793191194020437	2	1	1328.74536	GANPVEIR	NA	0	1	1	NP_955472.1	2	0.00334118342643841	2
TRY	20140623M_SC_RKO_TRY_FR08	20140623M_SC_RKO_TRY_FR08	controllerType=0 controllerNumber=1 scan=8756	1042.55312544221	1042.55429509432	0.00116965210804665	3	1	1328.8161	DRIDIANAR	NA	1	1	1	NP_003816.2	1	0.0105848793663183	2
TRY	20140623M_SC_RKO_TRY_FR08	20140623M_SC_RKO_TRY_FR08	controllerType=0 controllerNumber=1 scan=8757	1042.55083784444	1042.54971989878	-0.00111794566009848	2	1	1328.88684	DRIDIANAR	NA	1	1	1	NP_003816.2	1	0.000452749511632159	2
TRY	20140623M_SC_RKO_TRY_FR08	20140623M_SC_RKO_TRY_FR08	controllerType=0 controllerNumber=1 scan=8758	1050.4620210031	1050.46876351689	0.00674251379609814	2	1	1328.99658	CGFAGETGPR	57.021464@0	0	1	1	NP_060947.1	1	0.0139652099765406	2
TRY	20140623M_SC_RKO_TRY_FR08	20140623M_SC_RKO_TRY_FR08	controllerType=0 controllerNumber=1 scan=8761	1685.89553127101	1685.89624930992	0.000718038910690666	3	1	1329.28548	NTLPTKETIEQEKR	NA	2	1	1	NP_066926.1	1	0.000723764631598518	2
TRY	20140623M_SC_RKO_TRY_FR08	20140623M_SC_RKO_TRY_FR08	controllerType=0 controllerNumber=1 scan=8762	1222.59339715223	1222.59257976916	-0.0008173830681244	2	1	1329.39564	YQANITETQR	NA	0	1	1	NP_068741.1	1	0.000499366530038924	2
TRY	20140623M_SC_RKO_TRY_FR08	20140623M_SC_RKO_TRY_FR08	controllerType=0 controllerNumber=1 scan=8763	1548.64783291202	1548.65071901944	0.00288610742063611	3	1	1329.50508	LFQECCPHSTDR	57.021464@4,57.021464@5	0	1	1	NP_002131.2	2	0.000739338201288812	2
TRY	20140623M_SC_RKO_TRY_FR08	20140623M_SC_RKO_TRY_FR08	controllerType=0 controllerNumber=1 scan=8766	1712.86966288038	1712.86999899767	0.000336117283040949	3	1	1329.9885	AKGSQAPSLPNTSEAQK	NA	1	1	1	NP_004389.2	1	0.00159989718878555	2
TRY	20140623M_SC_RKO_TRY_FR08	20140623M_SC_RKO_TRY_FR08	controllerType=0 controllerNumber=1 scan=8767	1392.75817059936	1392.76898006482	0.0108094654599427	3	1	1330.05924	TRGGAPELAPTPAR	NA	1	1	1	NP_112226.2	1	0.00104204835738501	2
TRY	20140623M_SC_RKO_TRY_FR08	20140623M_SC_RKO_TRY_FR08	controllerType=0 controllerNumber=1 scan=8771	1055.5652206192	1055.5693177455	0.00409712630198555	2	1	1330.34214	VSAPGVQGDVK	NA	0	1	1	NP_001611.1	1	0.000518464446724071	2
TRY	20140623M_SC_RKO_TRY_FR08	20140623M_SC_RKO_TRY_FR08	controllerType=0 controllerNumber=1 scan=8778	773.371930670606	773.373057814212	0.00112714360602695	2	1	1331.22726	GDNPFPK	NA	0	1	1	NP_006057.1	4	0.012271302877026	2
TRY	20140623M_SC_RKO_TRY_FR08	20140623M_SC_RKO_TRY_FR08	controllerType=0 controllerNumber=1 scan=8782	1172.60494286501	1172.60616914092	0.00122627591190394	2	1	1331.62014	LPGDAAASSSAVK	NA	0	1	1	NP_060897.3	1	0.000419601512524317	2
TRY	20140623M_SC_RKO_TRY_FR08	20140623M_SC_RKO_TRY_FR08	controllerType=0 controllerNumber=1 scan=8783	1360.6964518021	1360.6982467428	0.00179494069789143	2	1	1331.7306	TATGPSTGGGTVISR	NA	0	1	1	NP_065883.1	1	0.000422832141060263	2
TRY	20140623M_SC_RKO_TRY_FR08	20140623M_SC_RKO_TRY_FR08	controllerType=0 controllerNumber=1 scan=8787	1513.71441735971	1513.71673687982	0.00231952010790337	3	1	1332.13212	DGSGEVGTTLQGHTR	NA	0	1	1	NP_085058.3	1	0.0007738810265192	2
TRY	20140623M_SC_RKO_TRY_FR08	20140623M_SC_RKO_TRY_FR08	controllerType=0 controllerNumber=1 scan=8788	1745.82439681759	1745.82675141568	0.00235459809209715	2	1	1332.24264	SPSDEYKDNLHQVSK	NA	1	1	1	NP_057267.2	1	0.000241796481553387	2
TRY	20140623M_SC_RKO_TRY_FR08	20140623M_SC_RKO_TRY_FR08	controllerType=0 controllerNumber=1 scan=8792	1340.61071873741	1340.61051024281	-0.000208494594062358	2	1	1332.83748	ASNGDAWVEAHGK	NA	0	1	1	NP_004125.3	1	0.000439094243444918	2
TRY	20140623M_SC_RKO_TRY_FR08	20140623M_SC_RKO_TRY_FR08	controllerType=0 controllerNumber=1 scan=8794	794.466001104848	794.466963946496	0.000962841647947243	2	1	1333.01772	IIAPPER	NA	0	1	1	NP_001604.1	6	0.0104053007423005	2
TRY	20140623M_SC_RKO_TRY_FR08	20140623M_SC_RKO_TRY_FR08	controllerType=0 controllerNumber=1 scan=8796	1107.56813170779	1107.56899191228	0.000860204489981697	2	1	1333.19322	RAEFTVETR	NA	1	1	1	NP_001104026.1	2	0.000470812630816457	2
TRY	20140623M_SC_RKO_TRY_FR08	20140623M_SC_RKO_TRY_FR08	controllerType=0 controllerNumber=1 scan=8797	1340.61221465494	1340.61350207788	0.00128742293895812	3	1	1333.26402	ASNGDAWVEAHGK	NA	0	1	1	NP_004125.3	1	0.00133482240509756	2
TRY	20140623M_SC_RKO_TRY_FR08	20140623M_SC_RKO_TRY_FR08	controllerType=0 controllerNumber=1 scan=8801	1548.64592150491	1548.64689620522	0.000974700307779131	2	1	1333.65222	LFQECCPHSTDR	57.021464@4,57.021464@5	0	1	1	NP_002131.2	2	0.000389517410263686	2
TRY	20140623M_SC_RKO_TRY_FR08	20140623M_SC_RKO_TRY_FR08	controllerType=0 controllerNumber=1 scan=8813	1620.83245265908	1620.83302669386	0.000574034779219801	3	1	1334.95062	KADTTTPTTSAITASR	NA	1	1	1	NP_031397.1	1	0.000751976960496608	2
TRY	20140623M_SC_RKO_TRY_FR08	20140623M_SC_RKO_TRY_FR08	controllerType=0 controllerNumber=1 scan=8814	1131.61414839937	1131.61474380485	0.0005954054738595	2	1	1335.06012	EVQTVTSIQK	NA	0	1	1	NP_004704.2	1	0.00352141908026084	2
TRY	20140623M_SC_RKO_TRY_FR08	20140623M_SC_RKO_TRY_FR08	controllerType=0 controllerNumber=1 scan=8819	1304.54909880249	1304.54141415708	-0.00768464540806235	2	1	1335.72348	NAWADNANACAK	57.021464@9	0	1	1	NP_054735.3	1	0.000375890372092493	2
TRY	20140623M_SC_RKO_TRY_FR08	20140623M_SC_RKO_TRY_FR08	controllerType=0 controllerNumber=1 scan=8820	1685.89715854664	1685.89950386117	0.00234531453588716	4	1	1335.7941	NTLPTKETIEQEKR	NA	2	1	1	NP_066926.1	1	0.00446768472320711	2
TRY	20140623M_SC_RKO_TRY_FR08	20140623M_SC_RKO_TRY_FR08	controllerType=0 controllerNumber=1 scan=8827	1133.63794263485	1133.6413220622	0.00337942734813623	3	1	1336.37598	ILPNYHHLK	NA	0	1	1	NP_006562.1	1	0.0133472189648573	2
TRY	20140623M_SC_RKO_TRY_FR08	20140623M_SC_RKO_TRY_FR08	controllerType=0 controllerNumber=1 scan=8830	1482.73595497104	1482.73645089848	0.000495927439942534	3	1	1336.85874	LEDHEYKPLDPK	NA	1	1	1	NP_006378.3	1	0.000767836936587831	2
TRY	20140623M_SC_RKO_TRY_FR08	20140623M_SC_RKO_TRY_FR08	controllerType=0 controllerNumber=1 scan=8835	889.450000174482	889.449489937964	-0.000510236518039164	2	1	1337.29002	LDASESLR	NA	0	1	1	NP_004850.1	1	0.00263345461515773	2
TRY	20140623M_SC_RKO_TRY_FR08	20140623M_SC_RKO_TRY_FR08	controllerType=0 controllerNumber=1 scan=8836	957.524261964782	957.524179873464	-8.20913180632488e-05	2	1	1337.36076	VQIQESVR	NA	0	1	1	NP_002758.1	1	0.00736625130632546	2
TRY	20140623M_SC_RKO_TRY_FR08	20140623M_SC_RKO_TRY_FR08	controllerType=0 controllerNumber=1 scan=8837	1187.61507127956	1187.61552693272	0.000455653159860958	2	1	1337.46636	KDDPTLLSSGR	NA	1	1	1	NP_001238982.1	3	0.00037129470890121	2
TRY	20140623M_SC_RKO_TRY_FR08	20140623M_SC_RKO_TRY_FR08	controllerType=0 controllerNumber=1 scan=8843	898.486929930564	898.486629592828	-0.00030033773600735	2	1	1338.216	ETGVPIAGR	NA	0	1	1	NP_005947.3	1	0.000510768517025181	2
TRY	20140623M_SC_RKO_TRY_FR08	20140623M_SC_RKO_TRY_FR08	controllerType=0 controllerNumber=1 scan=8844	1366.7215283765	1366.7225790716	0.00105069509982059	2	1	1338.32664	QQLLEQQQPQK	NA	0	1	1	NP_055707.3	1	0.000456512377666144	2
TRY	20140623M_SC_RKO_TRY_FR08	20140623M_SC_RKO_TRY_FR08	controllerType=0 controllerNumber=1 scan=8845	805.407464676698	805.406677687596	-0.000786989101925428	2	1	1338.39738	AGAEGFVR	NA	0	1	1	NP_001091992.1	4	0.00692080892684575	2
TRY	20140623M_SC_RKO_TRY_FR08	20140623M_SC_RKO_TRY_FR08	controllerType=0 controllerNumber=1 scan=8847	1038.48703072911	1038.48710596142	7.52323119286302e-05	2	1	1338.53874	YESLTDPSK	NA	0	1	1	NP_005339.3	3	0.00176389434159902	2
TRY	20140623M_SC_RKO_TRY_FR08	20140623M_SC_RKO_TRY_FR08	controllerType=0 controllerNumber=1 scan=8852	1489.70007445696	1489.69928446261	-0.000789994343904254	2	1	1339.00422	LQSIGTENTEENR	NA	0	1	1	NP_001121089.1	5	0.000461267903701938	2
TRY	20140623M_SC_RKO_TRY_FR08	20140623M_SC_RKO_TRY_FR08	controllerType=0 controllerNumber=1 scan=8856	1620.83141376698	1620.83094890966	-0.000464857321958334	2	1	1339.57764	KADTTTPTTSAITASR	NA	1	1	1	NP_031397.1	1	0.000289693740932169	2
TRY	20140623M_SC_RKO_TRY_FR08	20140623M_SC_RKO_TRY_FR08	controllerType=0 controllerNumber=1 scan=8857	1508.70434636791	1508.70788786401	0.0035414961062088	3	1	1339.68708	YQELPNSGPPHDR	NA	0	1	1	NP_002750.1	2	0.000717449844030017	2
TRY	20140623M_SC_RKO_TRY_FR08	20140623M_SC_RKO_TRY_FR08	controllerType=0 controllerNumber=1 scan=8860	1104.51982011478	1104.51965326985	-0.00016684492402419	2	1	1339.93902	VEDFTQNPR	NA	0	1	1	NP_116045.2	1	0.000522568442698551	2
TRY	20140623M_SC_RKO_TRY_FR08	20140623M_SC_RKO_TRY_FR08	controllerType=0 controllerNumber=1 scan=8861	1045.45720439398	1045.45668773406	-0.000516659922141116	2	1	1340.00958	SSGGGGWADPR	NA	0	1	1	NP_963906.1	2	0.000451560645987122	2
TRY	20140623M_SC_RKO_TRY_FR08	20140623M_SC_RKO_TRY_FR08	controllerType=0 controllerNumber=1 scan=8863	1230.62406768408	1230.62368333696	-0.000384347119961603	2	1	1340.22876	TEVSQWEKPK	NA	1	1	1	NP_057712.2	1	0.000520725823816001	2
TRY	20140623M_SC_RKO_TRY_FR08	20140623M_SC_RKO_TRY_FR08	controllerType=0 controllerNumber=1 scan=8864	927.50100653488	927.49946708826	-0.00153944661985861	2	1	1340.33724	DIQSLPQK	NA	0	1	1	NP_644670.1	1	0.013736611174345	2
TRY	20140623M_SC_RKO_TRY_FR08	20140623M_SC_RKO_TRY_FR08	controllerType=0 controllerNumber=1 scan=8866	1491.68736544573	1491.68587063806	-0.00149480767072419	3	1	1340.52072	TGRFEEAAGAAPCR	57.021464@12	1	1	1	NP_036585.1	1	0.000655622393668893	2
TRY	20140623M_SC_RKO_TRY_FR08	20140623M_SC_RKO_TRY_FR08	controllerType=0 controllerNumber=1 scan=8870	1052.58629748867	1052.58598501543	-0.00031247323295247	3	1	1341.11124	APEVDIKGPK	NA	1	1	1	NP_001611.1	1	0.00142687377305522	2
TRY	20140623M_SC_RKO_TRY_FR08	20140623M_SC_RKO_TRY_FR08	controllerType=0 controllerNumber=1 scan=8875	1233.59315081214	1233.59135880749	-0.00179200465618123	2	1	1341.58134	SNVSDAVAQSTR	NA	0	1	1	NP_001152759.1	2	0.000430437712108006	2
TRY	20140623M_SC_RKO_TRY_FR08	20140623M_SC_RKO_TRY_FR08	controllerType=0 controllerNumber=1 scan=8876	1499.78170609695	1499.78027467619	-0.00143142075330616	3	1	1341.67884	SKVEETTEHLVTK	NA	1	1	1	NP_004514.2	1	0.000703024035824302	2
TRY	20140623M_SC_RKO_TRY_FR08	20140623M_SC_RKO_TRY_FR08	controllerType=0 controllerNumber=1 scan=8880	1691.84740578074	1691.84561101648	-0.00179476425796565	2	1	1342.11834	QHPVPPPAQNQNQVR	-17.026549@0	0	1	1	NP_001010972.1	2	0.000484130921760877	2
TRY	20140623M_SC_RKO_TRY_FR08	20140623M_SC_RKO_TRY_FR08	controllerType=0 controllerNumber=1 scan=8883	1482.73460412727	1482.73374921094	-0.000854916328080435	2	1	1342.60212	LEDHEYKPLDPK	NA	1	1	1	NP_006378.3	1	0.000476958906323265	2
TRY	20140623M_SC_RKO_TRY_FR08	20140623M_SC_RKO_TRY_FR08	controllerType=0 controllerNumber=1 scan=8886	1371.65165597045	1371.6501855432	-0.00147042724779567	2	1	1342.89498	GSGEQDWVNRPK	NA	1	1	1	NP_001070865.1	1	0.000386601565717605	2
TRY	20140623M_SC_RKO_TRY_FR08	20140623M_SC_RKO_TRY_FR08	controllerType=0 controllerNumber=1 scan=8895	1292.67094955537	1292.66943425444	-0.00151530093194197	3	1	1343.91738	QEALPLHQETK	NA	0	1	1	NP_001072989.1	2	0.00333743719820467	2
TRY	20140623M_SC_RKO_TRY_FR08	20140623M_SC_RKO_TRY_FR08	controllerType=0 controllerNumber=1 scan=8897	1323.58544706624	1323.58314490718	-0.0023021590600365	2	1	1344.1365	NPSGSYVSCTPR	57.021464@8	0	1	1	NP_997080.1	8	0.00209333711712298	2
TRY	20140623M_SC_RKO_TRY_FR08	20140623M_SC_RKO_TRY_FR08	controllerType=0 controllerNumber=1 scan=8898	1032.52774681444	1032.52811282897	0.000366014535984505	2	1	1344.20724	DCAVIVTQK	57.021464@1	0	1	1	NP_002782.1	1	0.000511576644073434	2
TRY	20140623M_SC_RKO_TRY_FR08	20140623M_SC_RKO_TRY_FR08	controllerType=0 controllerNumber=1 scan=8899	758.41728356085	758.4171477531	-0.000135807749984451	2	1	1344.27798	AGEELLK	NA	0	1	1	NP_001171904.1	3	0.00052475488877912	2
TRY	20140623M_SC_RKO_TRY_FR08	20140623M_SC_RKO_TRY_FR08	controllerType=0 controllerNumber=1 scan=8902	1685.89424656462	1685.89367989713	-0.00056666748423595	2	1	1344.5346	NTLPTKETIEQEKR	NA	2	1	1	NP_066926.1	1	0.000389820046363953	2
TRY	20140623M_SC_RKO_TRY_FR08	20140623M_SC_RKO_TRY_FR08	controllerType=0 controllerNumber=1 scan=8904	1273.59199127054	1273.61659187879	0.0246006082438726	2	1	1344.75378	AYDLSSSTSDTK	NA	0	1	1	NP_705833.3	1	0.00216974394797222	2
TRY	20140623M_SC_RKO_TRY_FR08	20140623M_SC_RKO_TRY_FR08	controllerType=0 controllerNumber=1 scan=8910	1333.59678215064	1333.59294192738	-0.00384022326034028	2	1	1345.5651	VISDCECVPQK	57.021464@4,57.021464@6	0	1	1	NP_060115.3	1	0.0004703556619351	2
TRY	20140623M_SC_RKO_TRY_FR08	20140623M_SC_RKO_TRY_FR08	controllerType=0 controllerNumber=1 scan=8911	1105.61275555137	1105.61235203934	-0.000403512030061393	3	1	1345.63584	LLEVEHPAAK	NA	0	1	1	NP_110379.2	1	0.0037072214985685	2
TRY	20140623M_SC_RKO_TRY_FR08	20140623M_SC_RKO_TRY_FR08	controllerType=0 controllerNumber=1 scan=8918	1255.57737407687	1255.53906989484	-0.0383041820321068	3	1	1346.196	SEAHTADGISIR	NA	0	1	1	NP_039269.2	1	0.0111513024776921	2
TRY	20140623M_SC_RKO_TRY_FR08	20140623M_SC_RKO_TRY_FR08	controllerType=0 controllerNumber=1 scan=8923	1105.61354169075	1105.61392431809	0.000382627345970832	2	1	1346.81988	LLEVEHPAAK	NA	0	1	1	NP_110379.2	1	0.000479989497323215	2
TRY	20140623M_SC_RKO_TRY_FR08	20140623M_SC_RKO_TRY_FR08	controllerType=0 controllerNumber=1 scan=8924	1233.59436848168	1233.59379414657	-0.000574335116198199	3	1	1346.8905	SNVSDAVAQSTR	NA	0	1	1	NP_001152759.1	2	0.000794775602954653	2
TRY	20140623M_SC_RKO_TRY_FR08	20140623M_SC_RKO_TRY_FR08	controllerType=0 controllerNumber=1 scan=8925	831.469654972252	831.469126723904	-0.000528248348018678	2	1	1346.96124	TELTQIK	NA	0	1	1	NP_057951.1	1	0.0102350817025251	2
TRY	20140623M_SC_RKO_TRY_FR08	20140623M_SC_RKO_TRY_FR08	controllerType=0 controllerNumber=1 scan=8930	1127.6544798696	1127.6539358611	-0.000544008499900883	3	1	1347.34986	EKLEQAAIVK	NA	1	1	1	NP_001139248.1	3	0.0100545879606851	2
TRY	20140623M_SC_RKO_TRY_FR08	20140623M_SC_RKO_TRY_FR08	controllerType=0 controllerNumber=1 scan=8931	1046.50238189983	1046.50148953666	-0.000892363170805766	3	1	1347.4206	EDVSLHGYK	NA	0	1	1	NP_002813.3	1	0.00623657846597213	2
TRY	20140623M_SC_RKO_TRY_FR08	20140623M_SC_RKO_TRY_FR08	controllerType=0 controllerNumber=1 scan=8937	1187.61351134718	1187.61240706795	-0.00110427922300005	3	1	1348.18686	KDDPTLLSSGR	NA	1	1	1	NP_001238982.1	3	0.00201354372646455	2
TRY	20140623M_SC_RKO_TRY_FR08	20140623M_SC_RKO_TRY_FR08	controllerType=0 controllerNumber=1 scan=8938	1001.49262943673	1001.49221494577	-0.00041449096602264	2	1	1348.25748	DIVEAHYR	NA	0	1	1	NP_001028228.1	3	0.00733344107297275	2
TRY	20140623M_SC_RKO_TRY_FR08	20140623M_SC_RKO_TRY_FR08	controllerType=0 controllerNumber=1 scan=8940	1087.5290550596	1087.5282867547	-0.00076830490206703	2	1	1348.39902	HGEAVDGLYK	NA	0	1	1	NP_001352.2	1	0.00037047711869722	2
TRY	20140623M_SC_RKO_TRY_FR08	20140623M_SC_RKO_TRY_FR08	controllerType=0 controllerNumber=1 scan=8941	1127.65574631263	1127.65646874716	0.000722434528142912	2	1	1348.46976	EKLEQAAIVK	NA	1	1	1	NP_001139248.1	3	0.00045156143811126	2
TRY	20140623M_SC_RKO_TRY_FR08	20140623M_SC_RKO_TRY_FR08	controllerType=0 controllerNumber=1 scan=8943	1059.44247381369	1059.44056817538	-0.00190563830983592	2	1	1348.64286	YQYVDCGR	57.021464@5	0	1	1	NP_001127704.1	2	0.00502579889206844	2
[truncated: 358,845 more rows]
